# Supplementary material for: Prevalence and Molecular Characterization of Fluoroquinolone-Resistant Escherichia coli in Healthy Children
Source: Front Cell Infect Microbiol. 2021 Dec 13;11:743390. doi: 10.3389/fcimb.2021.743390 (PMC8710580; doi:10.3389/fcimb.2021.743390)
Supplement: Supplementary Table 1 — MIC of 10 antibiotics against 596 Escherichia coli strains isolated from rectal swab samples collected from 736 children. [file Table_1.xlsx]

## Sheet: Table S1
strain No.	Ampicillin	Ceftazidime	Ampicillin/ Sulbactam	Imipenem	Tetracycline	Chloramphenicol	Cefotaxime	Gentamicin	Trimethoprim/Sulfamethoxazole	Ciprofloxacin
Y10	32	≤1	4	0.5	2	≤2	≤0.25	≤1	≤0.25	≤0.03
Y100	≥64	8	32	0.5	≥32	≥64	≥8	32	≥8	1
Y101	4	≤1	4	≤0.25	2	8	≤0.25	≤1	≤0.25	0.25
Y102	≥64	≥32	64	0.5	≥32	≥64	≥8	≥32	≥8	≥32
Y103	4	≤1	≤2	≤0.25	≥32	≥64	≤0.25	≤1	≥8	1
Y104	≥64	≤1	16	≤0.25	≥32	4	≥8	≤1	≤0.25	0.25
Y106	4	≤1	4	≤0.25	4	8	≤0.25	≤1	0.5	≤0.03
Y107	≥64	2	16	≤0.25	≥32	8	≥8	32	≥8	0.25
Y108	≥64	≤1	8	≤0.25	2	8	≥8	≤1	≤0.25	32
Y109	4	≤1	4	≤0.25	2	4	≤0.25	≤1	≤0.25	≤0.03
Y110	≤2	≤1	≤2	≤0.25	2	8	≤0.25	≤1	≤0.25	0.5
Y111	4	≤1	4	≤0.25	2	8	≤0.25	≤1	≤0.25	≤0.03
Y113	≥64	≤1	8	≤0.25	≥32	4	≤0.25	16	≥8	16
Y114	≤2	≤1	≤2	≤0.25	2	8	≤0.25	≤1	≤0.25	0.5
Y115	4	≤1	4	≤0.25	4	8	≤0.25	≤1	≤0.25	≤0.03
Y116	≥64	≤1	16	0.5	32	≥64	≥8	≤1	≤0.25	1
Y117	64	≤1	16	≤0.25	≥32	≥64	0.25	≤1	≥8	1
Y120	4	≤1	4	≤0.25	2	4	≤0.25	≤1	≤0.25	≤0.03
Y121	4	≤1	4	≤0.25	2	8	≤0.25	≤1	≤0.25	0.25
Y122	8	≤1	4	0.5	≥32	4	≤0.25	≤1	≤0.25	≤0.03
Y123	4	≤1	≤2	0.5	2	4	≤0.25	≤1	≤0.25	≤0.03
Y124	≥64	≤1	16	≤0.25	≥32	4	≤0.25	≤1	≥8	2
Y126	4	≤1	4	≤0.25	4	8	≤0.25	≤1	≤0.25	0.25
Y127	4	≤1	4	≤0.25	2	8	≤0.25	≤1	≤0.25	≤0.03
Y128	4	≤1	4	≤0.25	≥32	8	≤0.25	≤1	≥8	0.5
Y129	≥64	≤1	16	≤0.25	≥32	8	≤0.25	16	≥8	0.25
Y130	≥64	≤1	16	0.5	≥32	≥64	≤0.25	≤1	≥8	16
Y132	≥64	8	16	≤0.25	4	8	≥8	≤1	≤0.25	≤0.03
Y133	4	≤1	4	≤0.25	≥32	8	≤0.25	16	≥8	0.06
Y134	≥64	≤1	16	0.5	≥32	8	≤0.25	≤1	≤0.25	0.25
Y135	4	≤1	4	≤0.25	2	8	≤0.25	≤1	≤0.25	0.5
Y137	≥64	≤1	8	0.5	≥32	8	≤0.25	≤1	≥8	0.5
Y138	≥64	4	8	0.5	≥32	8	≥8	≤1	≥8	16
Y139	4	≤1	4	1	2	8	≤0.25	≤1	≤0.25	≤0.03
Y14	≥64	≤1	16	≤0.25	≥32	8	≤0.25	16	≥8	0.25
Y140	4	≤1	4	≤0.25	2	4	≤0.25	≤1	≤0.25	≤0.03
Y141	4	≤1	4	≤0.25	4	8	≤0.25	≤1	≤0.25	≤0.03
Y142	4	≤1	4	≤0.25	2	8	≤0.25	≤1	≤0.25	8
Y144	4	≤1	4	0.5	2	8	≤0.25	≤1	≤0.25	≤0.03
Y146	≥64	≤1	16	≤0.25	≥32	8	≤0.25	16	≥8	0.25
Y147	4	≤1	≤2	≤0.25	2	4	≤0.25	≤1	≤0.25	≤0.03
Y148	4	≤1	4	≤0.25	2	8	≤0.25	≤1	≤0.25	≤0.03
Y149	4	≤1	4	≤0.25	2	8	≤0.25	≤1	≤0.25	≤0.03
Y150	≥64	≤1	16	≤0.25	≥32	16	≤0.25	16	≥8	1
Y151	≥64	≤1	16	≤0.25	≥32	8	≤0.25	≤1	≥8	0.5
Y152	≥64	≤1	16	≤0.25	32	8	≤0.25	≥32	≥8	0.5
Y153	4	≤1	4	≤0.25	2	4	≤0.25	≤1	≤0.25	≤0.03
Y154	≤2	≤1	≤2	≤0.25	≥32	4	≤0.25	≤1	≤0.25	≤0.03
Y155	4	≤1	4	≤0.25	2	8	≤0.25	≤1	≤0.25	≤0.03
Y157	4	≤1	≤2	≤0.25	16	4	≤0.25	≤1	≤0.25	0.25
Y158	4	≤1	≤2	≤0.25	2	4	≤0.25	≤1	≤0.25	≤0.03
Y159	≥64	≤1	16	≤0.25	≥32	8	≤0.25	≥32	≥8	0.25
Y16	≥64	≤1	8	≤0.25	≥32	≥64	≤0.25	≤1	≥8	0.25
Y160	4	≤1	8	0.5	4	8	≤0.25	≤1	≤0.25	≤0.03
Y161	≥64	≤1	32	≤0.25	≥32	8	≤0.25	32	≥8	0.25
Y162	≥64	≤1	16	0.5	≥32	16	≥8	32	≥8	1
Y164	4	≤1	4	0.5	≥32	8	≤0.25	≤1	≥8	0.5
Y165	4	≤1	4	0.5	4	8	≤0.25	≤1	≤0.25	≤0.03
Y166	≥64	≤1	≥64	≤0.25	≥32	8	≤0.25	≥32	≥8	4
Y167	4	≤1	4	≤0.25	2	4	≤0.25	≤1	≤0.25	0.25
Y168	4	≤1	4	≤0.25	2	4	≤0.25	≤1	≤0.25	0.25
Y169	4	≤1	≤2	≤0.25	2	4	≤0.25	≤1	≤0.25	≤0.03
Y17	16	≤1	4	≤0.25	≥32	8	≤0.25	≤1	≤0.25	0.25
Y171	4	≤1	4	0.5	4	≥64	≤0.25	≤1	≥8	0.125
Y172	≥64	≤1	8	≤0.25	≥32	≥64	≤0.25	≤1	≥8	0.5
Y173	4	≤1	4	≤0.25	2	4	≤0.25	≤1	≤0.25	≤0.03
Y175	32	≤1	16	≤0.25	2	8	0.5	≤1	≤0.25	≤0.03
Y176	≥64	≤1	16	≤0.25	≥32	8	≤0.25	32	≥8	0.25
Y177	≥64	≤1	16	≤0.25	≥32	≥64	≤0.25	32	≥8	16
Y178	≥64	≤1	16	0.5	≥32	≥64	≤0.25	≤1	≥8	2
Y179	4	≤1	4	≤0.25	≥32	8	≤0.25	≤1	≤0.25	≤0.03
Y18	≥64	4	16	≤0.25	2	8	≥8	≤1	≤0.25	0.25
Y180	≥64	≤1	16	≤0.25	≥32	8	≤0.25	≤1	≥8	0.5
Y182	4	≤1	4	≤0.25	≥32	8	≤0.25	16	≥8	0.25
Y183	4	≤1	≤2	≤0.25	2	8	≤0.25	≤1	≤0.25	≤0.03
Y187	≥64	≤1	8	≤0.25	≥32	≥64	≤0.25	≤1	≤0.25	0.25
Y188	≥64	≤1	32	≤0.25	4	8	≤0.25	32	≥8	0.25
Y189	≥64	≤1	8	≤0.25	≥32	8	≤0.25	≤1	≥8	0.5
Y191	≥64	≤1	16	≤0.25	≥32	8	≥8	32	≥8	16
Y192	4	≤1	4	≤0.25	4	8	≤0.25	≤1	≤0.25	≤0.03
Y193	4	≤1	≤2	≤0.25	4	8	≤0.25	≤1	≥8	0.25
Y195	≥64	2	32	≤0.25	≥32	≥64	≥8	≤1	≥8	2
Y197	64	≤1	16	0.5	≥32	≥64	≤0.25	≤1	0.5	0.5
Y198	≥64	≤1	8	≤0.25	≥32	8	≤0.25	16	≥8	0.25
Y199	4	≤1	≤2	0.5	≥32	8	≤0.25	≤1	≤0.25	0.25
Y2	64	≤1	8	≤0.25	≥32	8	≤0.25	32	≥8	0.5
Y200	≥64	≤1	16	≤0.25	≥32	16	≥8	16	≥8	1
Y201	4	≤1	4	≤0.25	≥32	8	≤0.25	≤1	≥8	≤0.03
Y205	8	≤1	4	≤0.25	4	8	≤0.25	≤1	≤0.25	≤0.03
Y207	≥64	≤1	32	≤0.25	≥32	4	≥8	32	≤0.25	16
Y208	≥64	2	32	≤0.25	4	8	≥8	8	≥8	1
Y209	16	≤1	8	1	4	8	≤0.25	≤1	≤0.25	≤0.03
Y21	≥64	2	8	≤0.25	2	4	≥8	≤1	≤0.25	16
Y212	4	≤1	8	≤0.25	4	8	≤0.25	≤1	≤0.25	≤0.03
Y213	≥64	≤1	4	≤0.25	≥32	8	≥8	≤1	≤0.25	≤0.03
Y214	4	≤1	≤2	≤0.25	≥32	4	≤0.25	≤1	≥8	0.5
Y215	≥64	≤1	16	≤0.25	2	8	≥8	16	≥8	1
Y216	4	≤1	4	≤0.25	2	8	≤0.25	≤1	≤0.25	≤0.03
Y218	4	≤1	4	≤0.25	2	4	≤0.25	≤1	≤0.25	≤0.03
Y221	4	≤1	≤2	≤0.25	2	8	≤0.25	≤1	≤0.25	≤0.03
Y222	≥64	≤1	16	0.5	≥32	8	≤0.25	32	≥8	16
Y223	≥64	≤1	16	≤0.25	≥32	≥64	≤0.25	≤1	≥8	0.25
Y224	≥64	≤1	32	≤0.25	4	8	≤0.25	≤1	≤0.25	0.25
Y225	≥64	2	8	≤0.25	≥32	8	≥8	32	≥8	4
Y228	≥64	≤1	8	≤0.25	≥32	8	≤0.25	≤1	≥8	0.25
Y230	≥64	≤1	16	≤0.25	≥32	4	≤0.25	32	≥8	8
Y231	≥64	≤1	8	≤0.25	≥32	8	≤0.25	32	≥8	16
Y233	≥64	≤1	16	≤0.25	≥32	≥64	≤0.25	32	≥8	16
Y234	8	≤1	4	≤0.25	4	8	≤0.25	≤1	≤0.25	≤0.03
Y235	≥64	≤1	16	≤0.25	≥32	8	≤0.25	32	≥8	16
Y236	4	≤1	4	≤0.25	2	8	≤0.25	≤1	≤0.25	≤0.03
Y237	4	≤1	4	0.5	4	8	≤0.25	≤1	≤0.25	0.125
Y238	≤2	≤1	≤2	≤0.25	2	4	≤0.25	≤1	≤0.25	≤0.03
Y239	≥64	≤1	16	0.5	≥32	8	≤0.25	≥32	≥8	0.5
Y24	64	≤1	4	≤0.25	2	≤2	≤0.25	≤1	≤0.25	≤0.03
Y240	≥64	≤1	8	≤0.25	≥32	8	≤0.25	32	≥8	0.25
Y241	4	≤1	≤2	≤0.25	≥32	8	≤0.25	≤1	≤0.25	0.25
Y242	8	≤1	4	≤0.25	2	4	≤0.25	≤1	≤0.25	0.5
Y243	≥64	≤1	16	≤0.25	2	8	≤0.25	32	≤0.25	8
Y244	≥64	≤1	32	≤0.25	≥32	8	≤0.25	≥32	≥8	0.25
Y245	4	≤1	≤2	≤0.25	≥32	8	≤0.25	≤1	≥8	4
Y246	≥64	≤1	16	≤0.25	2	8	≤0.25	≤1	≥8	0.25
Y247	4	≤1	4	≤0.25	2	8	≤0.25	≤1	≤0.25	≤0.03
Y248	4	≤1	4	1	2	8	≤0.25	≤1	≤0.25	≤0.03
Y25	4	≤1	≤2	≤0.25	≥32	8	≤0.25	≤1	≤0.25	≤0.03
Y250	4	≤1	4	≤0.25	4	8	≤0.25	≤1	≤0.25	≤0.03
Y251	4	≤1	4	≤0.25	≥32	8	≤0.25	≤1	≥8	0.5
Y253	4	≤1	4	≤0.25	2	8	≤0.25	≤1	≤0.25	≤0.03
Y254	4	≤1	≤2	≤0.25	2	8	≤0.25	≤1	≤0.25	≤0.03
Y256	4	≤1	4	≤0.25	≥32	8	≤0.25	≤1	≤0.25	0.25
Y257	4	≤1	≤2	≤0.25	≥32	8	≤0.25	≤1	≤0.25	0.25
Y258	4	≤1	4	1	2	4	≤0.25	≤1	≤0.25	16
Y259	≥64	≤1	16	≤0.25	2	8	≤0.25	≤1	≤0.25	≤0.03
Y26	≥64	≤1	16	≤0.25	≥32	4	≤0.25	32	≤0.25	16
Y260	≥64	≤1	16	1	≥32	≥64	≤0.25	32	≥8	8
Y261	4	≤1	4	≤0.25	≥32	8	≤0.25	≤1	≥8	≤0.03
Y262	4	≤1	≤2	≤0.25	2	8	≤0.25	≤1	≤0.25	≤0.03
Y263	4	≤1	4	1	4	8	≤0.25	≤1	≤0.25	≤0.03
Y264	4	≤1	4	≤0.25	4	8	≤0.25	≤1	≤0.25	≤0.03
Y265	≥64	≤1	16	≤0.25	≥32	≥64	≤0.25	16	≤0.25	16
Y266	4	≤1	4	≤0.25	≥32	8	≤0.25	≤1	≥8	≥32
Y267	≥64	≤1	16	≤0.25	≥32	8	≤0.25	32	≥8	0.25
Y268	≥64	≤1	8	≤0.25	≥32	≥64	≤0.25	≤1	≥8	0.25
Y269	≥64	≤1	16	≤0.25	≥32	≥64	≥8	16	≤0.25	8
Y27	4	≤1	≤2	≤0.25	2	≥64	≤0.25	≤1	≤0.25	2
Y270	4	≤1	4	≤0.25	2	8	≤0.25	≤1	≤0.25	≤0.03
Y271	≥64	≤1	16	≤0.25	32	≥64	≤0.25	≤1	≥8	4
Y272	8	≤1	8	≤0.25	2	8	≤0.25	≤1	≤0.25	≤0.03
Y273	4	≤1	≤2	≤0.25	2	4	≤0.25	≤1	≤0.25	≤0.03
Y274	4	≤1	4	≤0.25	2	8	≤0.25	≤1	≤0.25	0.125
Y275	≥64	≤1	8	≤0.25	≥32	≥64	≤0.25	32	≥8	1
Y277	4	≤1	≤2	≤0.25	≥32	≥64	≤0.25	≤1	≥8	0.5
Y279	4	≤1	≤2	1	4	8	≤0.25	≤1	≤0.25	≤0.03
Y28	≥64	≤1	8	≤0.25	2	8	≤0.25	16	≥8	0.25
Y280	4	≤1	4	≤0.25	2	8	≤0.25	≤1	≤0.25	≤0.03
Y281	≥64	2	32	≤0.25	≥32	16	≥8	≥32	≥8	≥32
Y283	≥64	≤1	32	≤0.25	≥32	8	≤0.25	≥32	≥8	0.25
Y284	4	≤1	4	≤0.25	2	8	≤0.25	32	≤0.25	1
Y285	32	≤1	8	≤0.25	≥32	8	≤0.25	≤1	≥8	4
Y286	≥64	≤1	16	≤0.25	≥32	8	≤0.25	16	≥8	0.25
Y287	8	≤1	4	≤0.25	≥32	8	≤0.25	≤1	≤0.25	≤0.03
Y289	4	≤1	4	≤0.25	2	8	≤0.25	≤1	≤0.25	≤0.03
Y290	≥64	≤1	64	≤0.25	≥32	16	2	≤1	0.5	0.5
Y293	≥64	2	8	≤0.25	2	8	≥8	≤1	≤0.25	0.25
Y294	≥64	≤1	16	≤0.25	≤1	≥64	≤0.25	≤1	2	0.5
Y295	≥64	2	16	≤0.25	≤1	16	≤0.25	≤1	≥8	32
Y296	≥64	≤1	16	≤0.25	32	8	≤0.25	≥32	≤0.25	0.5
Y298	≥64	4	64	≤0.25	≥32	≥64	≥8	32	≥8	16
Y299	4	≤1	≤2	≤0.25	2	8	≤0.25	≤1	≤0.25	≤0.03
Y300	≥64	4	32	≤0.25	≥32	8	≥8	16	≤0.25	≥32
Y301	4	≤1	4	≤0.25	4	8	≤0.25	≤1	≤0.25	≤0.03
Y302	4	≤1	≤2	≤0.25	4	8	≤0.25	≤1	≤0.25	≤0.03
Y303	≥64	8	32	≤0.25	≥32	≥64	≥8	≤1	0.5	0.5
Y304	2	≤1	≤2	1	2	4	≤0.25	≤1	≤0.25	≤0.03
Y305	4	≤1	4	≤0.25	≥32	8	≤0.25	≤1	≥8	0.5
Y306	≥64	≤1	16	≤0.25	4	8	≤0.25	≤1	≥8	0.25
Y307	≥64	≤1	16	≤0.25	32	8	≤0.25	≥32	≥8	1
Y308	4	≤1	≤2	≤0.25	2	4	≤0.25	≤1	≤0.25	≤0.03
Y310	≥64	≤1	16	≤0.25	≥32	8	≤0.25	≤1	≤0.25	≤0.03
Y311	32	≤1	32	1	≥32	16	0.5	≤1	≥8	0.25
Y312	≥64	≤1	16	≤0.25	≥32	8	≤0.25	16	≥8	1
Y313	4	≤1	≤2	≤0.25	≥32	≥64	≤0.25	≤1	≥8	0.5
Y314	64	≤1	8	0.5	16	4	≤0.25	≤1	≤0.25	0.06
Y315	4	≤1	4	≤0.25	4	8	≤0.25	≤1	≤0.25	≤0.03
Y317	≥64	2	32	≤0.25	≥32	16	≥8	≥32	≥8	0.5
Y318	8	≤1	4	≤0.25	≥32	8	≤0.25	≤1	≥8	≤0.03
Y319	≥64	4	8	0.5	≥32	≥64	2	≤1	≥8	32
Y32	4	≤1	4	≤0.25	2	8	≤0.25	≤1	≤0.25	≤0.03
Y320	≥64	2	16	≤0.25	≥32	≥64	≥8	4	≥8	16
Y321	≥64	≤1	8	≤0.25	≥32	8	≤0.25	16	≥8	0.25
Y322	≥64	4	16	≤0.25	≥32	4	≥8	≤1	≥8	16
Y324	4	≤1	≤2	≤0.25	≥32	8	≤0.25	≤1	≤0.25	≤0.03
Y327	64	≤1	16	≤0.25	≥32	16	≤0.25	≤1	1	0.5
Y328	≥64	≤1	16	≤0.25	4	16	≤0.25	≤1	≥8	0.5
Y329	64	≤1	8	≤0.25	≥32	4	≤0.25	≤1	≥8	4
Y330	≤2	≤1	≤2	≤0.25	2	4	≤0.25	≤1	≤0.25	≤0.03
Y332	64	≤1	4	≤0.25	≥32	8	≤0.25	32	≥8	32
Y333	≥64	≤1	8	≤0.25	≥32	≥64	≤0.25	≤1	≤0.25	≤0.03
Y334	≥64	≤1	16	≤0.25	≥32	8	≤0.25	≤1	≥8	32
Y337	≥64	2	16	≤0.25	2	16	≥8	32	≤0.25	1
Y338	≥64	≤1	16	≤0.25	≥32	8	≤0.25	16	≥8	0.25
Y340	≥64	≤1	8	≤0.25	≥32	8	≤0.25	4	≥8	0.125
Y341	≥64	4	16	≤0.25	≥32	16	≥8	32	≥8	0.25
Y343	≥64	≤1	16	≤0.25	≥32	8	≤0.25	≤1	≥8	0.5
Y344	≥64	≤1	16	≤0.25	≥32	≥64	≤0.25	≤1	≥8	0.5
Y345	≥64	≤1	32	≤0.25	≥32	≥64	≤0.25	32	≥8	4
Y346	16	≤1	4	0.5	4	8	≤0.25	≤1	≤0.25	≤0.03
Y347	≥64	≤1	16	≤0.25	≥32	4	≤0.25	32	≥8	16
Y349	4	≤1	4	≤0.25	≥32	8	≤0.25	≤1	≤0.25	0.25
Y35	16	≤1	4	1	2	8	≤0.25	≤1	≤0.25	≤0.03
Y350	32	≤1	4	≤0.25	4	8	≤0.25	≤1	≥8	0.25
Y351	4	≤1	≤2	≤0.25	≥32	4	≤0.25	≤1	≤0.25	≤0.03
Y352	≥64	≤1	16	≤0.25	≥32	8	≤0.25	16	≥8	1
Y353	4	≤1	4	≤0.25	≥32	8	≤0.25	≤1	≥8	0.25
Y354	≥64	≤1	16	≤0.25	≥32	≥64	≤0.25	≤1	≤0.25	0.25
Y355	≥64	≤1	8	≤0.25	≥32	8	8	≤1	≥8	4
Y356	≥64	≤1	16	≤0.25	≥32	4	≤0.25	≤1	≥8	0.5
Y358	≥64	≤1	8	≤0.25	2	4	≤0.25	≤1	≥8	16
Y359	≥64	≤1	16	≤0.25	4	16	≤0.25	16	≤0.25	8
Y36	≥64	≤1	16	≤0.25	2	8	≤0.25	32	≤0.25	0.25
Y360	16	≤1	4	≤0.25	≥32	8	≤0.25	≤1	≥8	0.5
Y361	≥64	≤1	16	≤0.25	≥32	8	≤0.25	16	≥8	0.25
Y363	8	≤1	4	≤0.25	≥32	8	≤0.25	≥32	≥8	0.25
Y364	32	≤1	8	1	4	16	≤0.25	2	≤0.25	0.25
Y365	≥64	≤1	16	≤0.25	2	4	≤0.25	≤1	≥8	0.25
Y366	≥64	≤1	≥64	1	2	8	≥8	≤1	≤0.25	0.06
Y368	64	≤1	8	0.5	2	16	0.5	≤1	≤0.25	≤0.03
Y370	4	≤1	≤2	≤0.25	4	≥64	≤0.25	≤1	≥8	0.5
Y371	4	≤1	≤2	0.5	4	≥64	≤0.25	≤1	≤0.25	0.25
Y372	≥64	≤1	32	≤0.25	≥32	8	≤0.25	32	≥8	16
Y373	≥64	≤1	16	≤0.25	≥32	8	≤0.25	≤1	≥8	1
Y374	≥64	≤1	16	≤0.25	32	8	≤0.25	≥32	≥8	0.5
Y375	4	≤1	4	≤0.25	≥32	≥64	≤0.25	≤1	≥8	1
Y376	4	≤1	4	≤0.25	≥32	16	≤0.25	≤1	≤0.25	0.5
Y377	≥64	4	64	≤0.25	≥32	16	≥8	2	≤0.25	0.25
Y378	≥64	2	32	≤0.25	≥32	8	≥8	16	≥8	0.5
Y379	≥64	2	16	≤0.25	≥32	8	0.5	1	≤0.25	0.5
Y380	≥64	≤1	32	≤0.25	≥32	≥64	≥8	≥32	≥8	0.5
Y381	4	≤1	4	≤0.25	≥32	8	≤0.25	8	≥8	0.25
Y383	≥64	4	32	≤0.25	≥32	8	≥8	32	0.5	1
Y384	4	≤1	≤2	≤0.25	2	16	≤0.25	≤1	≤0.25	0.125
Y386	≥64	≤1	16	≤0.25	≥32	4	≤0.25	≤1	≥8	0.125
Y388	≥64	8	16	≤0.25	≥32	8	≥8	≤1	≤0.25	0.25
Y390	≥64	≤1	32	≤0.25	≥32	≥64	≤0.25	≥32	≥8	0.5
Y391	≥64	2	16	≤0.25	≥32	≥64	≥8	2	≥8	0.5
Y394	≥64	≤1	16	≤0.25	≥32	64	≤0.25	≤1	≥8	0.5
Y395	4	≤1	4	≤0.25	4	4	≤0.25	4	≤0.25	≤0.03
Y396	8	≤1	8	0.5	4	4	≤0.25	≤1	≤0.25	≤0.03
Y397	4	≤1	4	≤0.25	4	8	≤0.25	≤1	≤0.25	≤0.03
Y398	4	≤1	≤2	≤0.25	4	4	≤0.25	≤1	≤0.25	0.25
Y400	4	≤1	≤2	≤0.25	≥32	8	≤0.25	≤1	≤0.25	0.25
Y401	≥64	≤1	8	≤0.25	≥32	8	≤0.25	16	4	0.5
Y402	8	≤1	4	0.5	2	8	≤0.25	≤1	≤0.25	≤0.03
Y404	≥64	≤1	16	≤0.25	4	4	≤0.25	≤1	≥8	≤0.03
Y405	≥64	≤1	16	≤0.25	≥32	8	≤0.25	≥32	≥8	0.25
Y408	4	≤1	4	≤0.25	≥32	8	≤0.25	16	≥8	0.25
Y409	4	≤1	≤2	≤0.25	16	4	≤0.25	≤1	≤0.25	0.25
Y410	≥64	≤1	16	0.25	≥32	8	≤0.25	32	≥8	4
Y413	≥64	≤1	16	≤0.25	≥32	4	≤0.25	16	≥8	0.5
Y414	16	≤1	8	≤0.25	8	8	≤0.25	≤1	≤0.25	0.06
Y416	≥64	≤1	64	≤0.25	≥32	8	≤0.25	≤1	≥8	16
Y418	≥64	≤1	16	1	≥32	8	≤0.25	≤1	≤0.25	0.06
Y420	4	≤1	≤2	≤0.25	≥32	8	≤0.25	32	≥8	0.25
Y421	≤2	≤1	≤2	≤0.25	≥32	4	≤0.25	≤1	≤0.25	≤0.03
Y422	≥64	≤1	16	≤0.25	≥32	8	≤0.25	16	≥8	32
Y423	4	≤1	≤2	≤0.25	2	4	≤0.25	≤1	≤0.25	≤0.03
Y424	≥64	8	16	0.5	≥32	16	≥8	≤1	≥8	32
Y425	4	≤1	4	≤0.25	≥32	8	≤0.25	≤1	≤0.25	0.5
Y426	≥64	≤1	8	≤0.25	≥32	8	≤0.25	32	≥8	0.5
Y428	4	≤1	4	≤0.25	2	8	≤0.25	≤1	≤0.25	≤0.03
Y430	≥64	≤1	8	≤0.25	2	4	≤0.25	≤1	≤0.25	0.25
Y431	≥64	≤1	16	≤0.25	≥32	≥64	≤0.25	32	≥8	0.25
Y432	4	≤1	4	≤0.25	≥32	16	≤0.25	≤1	≤0.25	0.5
Y433	4	≤1	4	≤0.25	4	8	≤0.25	≤1	≤0.25	≤0.03
Y434	≥64	2	16	≤0.25	2	8	≥8	≤1	≥8	4
Y437	4	≤1	4	≤0.25	≥32	≥64	2	≤1	2	0.5
Y438	≥64	2	32	≤0.25	≥32	16	≥8	16	≥8	0.25
Y439	≥64	4	≥64	1	4	32	≥8	≤1	1	0.125
Y442	64	2	8	0.5	2	8	1	≤1	≥8	0.5
Y444	≥64	≤1	≥64	≤0.25	≥32	≥64	≤0.25	≤1	0.5	0.25
Y445	64	≤1	8	1	32	8	≤0.25	≤1	≤0.25	≤0.03
Y448	≥64	4	16	0.25	≥32	8	≥8	≤1	≥8	0.25
Y449	4	≤1	≤2	≤0.25	≥32	8	≤0.25	≤1	≤0.25	0.25
Y450	4	≤1	4	≤0.25	≥32	8	≤0.25	≤1	≥8	0.5
Y451	4	≤1	≤2	≤0.25	≥32	8	≤0.25	≤1	≤0.25	0.5
Y453	≤2	≤1	≤2	≤0.25	≥32	4	≤0.25	≤1	8	0.5
Y454	≥64	≤1	16	≤0.25	≥32	16	≤0.25	≤1	≤0.25	32
Y455	4	≤1	4	≤0.25	≥32	8	≤0.25	≤1	≤0.25	0.125
Y457	4	≤1	4	≤0.25	2	8	≤0.25	≤1	≤0.25	≤0.03
Y458	≥64	≤1	8	≤0.25	≥32	8	≤0.25	≤1	2	0.25
Y459	4	≤1	≤2	≤0.25	2	8	≤0.25	≤1	≤0.25	1
Y460	≥64	≤1	64	≤0.25	2	16	≥8	≥32	≥8	0.25
Y461	≥64	≤1	32	≤0.25	≥32	8	8	32	≥8	0.25
Y462	≥64	2	32	≤0.25	≥32	4	≥8	32	≤0.25	16
Y463	≥64	≤1	32	≤0.25	≥32	8	8	16	≥8	0.25
Y464	4	≤1	4	≤0.25	≥32	8	≤0.25	≤1	8	0.5
Y467	≥64	≤1	16	≤0.25	≥32	8	≤0.25	4	≥8	0.5
Y47	≥64	≤1	8	≤0.25	≥32	≥64	≤0.25	≤1	≤0.25	16
Y470	4	≤1	16	≤0.25	2	8	0.5	≤1	≤0.25	0.25
Y471	≥64	≤1	32	≤0.25	≥32	≥64	≥8	32	≥8	0.5
Y472	≥64	2	16	≤0.25	2	8	≥8	≤1	≥8	0.5
Y473	≥64	2	8	≤0.25	≥32	16	≥8	≤1	≥8	4
Y475	≥64	≤1	16	≤0.25	≥32	4	≤0.25	16	≥8	16
Y476	≥64	≤1	8	≤0.25	≥32	8	≤0.25	16	≥8	0.25
Y478	4	≤1	≤2	≤0.25	2	8	≤0.25	≤1	≤0.25	≤0.03
Y479	4	≤1	≤2	≤0.25	≥32	8	≤0.25	16	≥8	0.25
Y48	≥64	≤1	16	≤0.25	≥32	8	≤0.25	8	≤0.25	0.25
Y480	≥64	≤1	16	≤0.25	≥32	8	≤0.25	16	≥8	16
Y481	4	≤1	≤2	≤0.25	≥32	8	≤0.25	16	≥8	0.5
Y482	≥64	≤1	32	≤0.25	≥32	16	≥8	16	≥8	0.25
Y483	≥64	≤1	32	≤0.25	≥32	8	≤0.25	≤1	≥8	0.25
Y485	≥64	≤1	16	≤0.25	≥32	16	≤0.25	16	≤0.25	0.25
Y486	≥64	2	4	≤0.25	≥32	16	≥8	≤1	≥8	16
Y487	≥64	≤1	16	≤0.25	2	≥64	≤0.25	≤1	≥8	≤0.03
Y488	≥64	≤1	16	≤0.25	≥32	16	≤0.25	16	≥8	1
Y490	≥64	≤1	32	≤0.25	≥32	4	≤0.25	32	≥8	8
Y491	4	≤1	≤2	≤0.25	2	4	≤0.25	≤1	≤0.25	≤0.03
Y493	4	≤1	≤2	≤0.25	≥32	4	≤0.25	≤1	≥8	0.25
Y494	4	≤1	≤2	1	2	4	≤0.25	≤1	≤0.25	≤0.03
Y495	≥64	≤1	32	≤0.25	≥32	8	≤0.25	16	≥8	0.125
Y496	4	≤1	4	≤0.25	4	8	≤0.25	≤1	≤0.25	≤0.03
Y497	≥64	≤1	≥64	≤0.25	2	8	≤0.25	≤1	≤0.25	0.25
Y499	≥64	≤1	8	≤0.25	4	16	≤0.25	≤1	≤0.25	≤0.03
Y50	≥64	≤1	8	≤0.25	≥32	8	≤0.25	≤1	≤0.25	≤0.03
Y501	64	≤1	32	≤0.25	≥32	≥64	≤0.25	≤1	≥8	≤0.03
Y502	≥64	≤1	16	≤0.25	4	4	≤0.25	≤1	1.5	≤0.03
Y503	8	≤1	8	1	≥32	8	≤0.25	≤1	≤0.25	0.06
Y507	≥64	≤1	8	≤0.25	≥32	4	≤0.25	≤1	≥8	0.25
Y508	8	≤1	4	≤0.25	≥32	4	≤0.25	≤1	≤0.25	0.25
Y509	4	≤1	4	≤0.25	2	8	≤0.25	≤1	≤0.25	≤0.03
Y511	≥64	≤1	16	≤0.25	≥32	4	≤0.25	≤1	4	≤0.03
Y513	≥64	≤1	32	≤0.25	≥32	4	≤0.25	32	≥8	16
Y514	64	≤1	16	0.5	≥32	≥64	≤0.25	≤1	≤0.25	0.5
Y516	64	≤1	16	≤0.25	≥32	8	≤0.25	≤1	≥8	0.25
Y518	4	≤1	≤2	≤0.25	2	8	≤0.25	≤1	≤0.25	≤0.03
Y520	≥64	≤1	32	1	≥32	≥64	≤0.25	≤1	≥8	0.125
Y521	≥64	2	8	≤0.25	≥32	4	≥8	≤1	≥8	16
Y523	≥64	≤1	32	≤0.25	32	≥64	≤0.25	≤1	0.5	4
Y524	4	≤1	≤2	≤0.25	2	8	≤0.25	≤1	≤0.25	0.25
Y58	4	≤1	4	≤0.25	≥32	8	≤0.25	32	≥8	0.5
Y6	4	≤1	4	≤0.25	2	4	≤0.25	≤1	≤0.25	16
Y60	4	≤1	≤2	≤0.25	≥32	8	≤0.25	≤1	≤0.25	≤0.03
Y601	4	≤1	4	0.5	4	8	≤0.25	≤1	≤0.25	0.5
Y602	8	≤1	8	≤0.25	4	8	≤0.25	≤1	≤0.25	≤0.03
Y603	≥64	≤1	16	≤0.25	≥32	8	≤0.25	16	≥8	0.5
Y604	4	≤1	≤2	≤0.25	8	8	≤0.25	≤1	≤0.25	≤0.03
Y605	4	≤1	4	≤0.25	4	8	≤0.25	≤1	≤0.25	0.25
Y606	≥64	≤1	16	≤0.25	2	4	≤0.25	32	≤0.25	8
Y607	≥64	≤1	16	≤0.25	≥32	4	0.25	32	≥8	0.25
Y608	≥64	4	32	≤0.25	≥32	≥64	≥8	≤1	≥8	32
Y609	4	≤1	4	≤0.25	2	4	≤0.25	≤1	≤0.25	≤0.03
Y61	8	≤1	4	≤0.25	4	8	≤0.25	≤1	≤0.25	≤0.03
Y611	4	≤1	4	≤0.25	2	8	≤0.25	≤1	2	≤0.03
Y612	≤2	≤1	≤2	≤0.25	≥32	4	≤0.25	32	≥8	0.25
Y613	≥64	≤1	16	≤0.25	≥32	4	≤0.25	≤1	≤0.25	0.125
Y615	≥64	≤1	16	≤0.25	≥32	8	≤0.25	32	≥8	0.5
Y616	≥64	≤1	32	≤0.25	≥32	4	≥8	≤1	4	0.25
Y617	≥64	≤1	16	≤0.25	≥32	8	≤0.25	≤1	≥8	0.5
Y618	4	8	4	0.5	2	8	2	≤1	≤0.25	≤0.03
Y619	4	≤1	4	≤0.25	4	8	≤0.25	≤1	≤0.25	≤0.03
Y62	≤2	≤1	≤2	≤0.25	2	8	≤0.25	≤1	≤0.25	0.25
Y620	≥64	8	64	0.5	≥32	4	≥8	32	≥8	16
Y621	≥64	≤1	16	≤0.25	≥32	8	≤0.25	32	≥8	32
Y622	4	≤1	≤2	≤0.25	≥32	8	≤0.25	16	≥8	0.25
Y623	4	≤1	≤2	≤0.25	2	8	≤0.25	≤1	≤0.25	0.25
Y624	4	≤1	4	≤0.25	4	4	≤0.25	≤1	≤0.25	≤0.03
Y626	4	≤1	4	≤0.25	4	8	≤0.25	≤1	≤0.25	0.25
Y627	4	≤1	≤2	≤0.25	2	4	≤0.25	≤1	≤0.25	0.06
Y628	≥64	≤1	16	≤0.25	≥32	8	≤0.25	32	≥8	32
Y629	≥64	2	32	≤0.25	≥32	≥64	≥8	32	≤0.25	4
Y63	4	≤1	≤2	≤0.25	2	4	≤0.25	≤1	≤0.25	≤0.03
Y630	≥64	4	32	≤0.25	4	16	≥8	≥32	≥8	0.5
Y631	≥64	≤1	16	≤0.25	2	8	≤0.25	≤1	≤0.25	16
Y632	≤2	≤1	≤2	≤0.25	2	4	≤0.25	≤1	≤0.25	≤0.03
Y633	≥64	16	16	≤0.25	4	16	≥8	16	≥8	0.5
Y634	≤2	≤1	≤2	≤0.25	≥32	8	≤0.25	≤1	≥8	1
Y635	4	≤1	≤2	≤0.25	2	4	≤0.25	≤1	≤0.25	0.5
Y636	4	≤1	4	≤0.25	2	8	≤0.25	≤1	≤0.25	≤0.03
Y637	≥64	2	16	1	≥32	8	≤0.25	32	≥8	0.25
Y639	≥64	≤1	8	≤0.25	≥32	8	≤0.25	≤1	≤0.25	0.25
Y640	4	≤1	≤2	≤0.25	≥32	8	≤0.25	≤1	≥8	≤0.03
Y642	≥64	≤1	8	≤0.25	≥32	8	≤0.25	16	≥8	0.5
Y643	8	≤1	4	≤0.25	8	8	≤0.25	≤1	≤0.25	≤0.03
Y644	≥64	2	64	≤0.25	≥32	≥64	≥8	32	≥8	8
Y645	≥64	≤1	16	0.25	16	2	≥8	16	≥8	0.5
Y646	4	≤1	≤2	≤0.25	2	≥64	≤0.25	≤1	≤0.25	0.25
Y647	≥64	≤1	64	≤0.25	≥32	8	≤0.25	≥32	≥8	0.25
Y649	≥64	2	32	≤0.25	32	16	≥8	≤1	≤0.25	32
Y65	4	≤1	≤2	≤0.25	4	8	≤0.25	≤1	≤0.25	≤0.03
Y650	32	4	16	1	≥32	8	1	≤1	≤0.25	1
Y652	4	≤1	4	≤0.25	≥32	8	≤0.25	≤1	≥8	0.25
Y653	≥64	≤1	32	≤0.25	2	8	≥8	16	≤0.25	0.5
Y654	≥64	≤1	32	0.25	≥32	≥64	≤0.25	≤1	≥8	2
Y655	≥64	≤1	16	≤0.25	2	8	≤0.25	≤1	≤0.25	16
Y656	≥64	≤1	16	≤0.25	≥32	≥64	≤0.25	≤1	≥8	1
Y657	4	≤1	4	≤0.25	4	8	≤0.25	≤1	≤0.25	≤0.03
Y658	≤2	≤1	≤2	≤0.25	≥32	4	≤0.25	≤1	≥8	0.125
Y659	≥64	≤1	16	≤0.25	≥32	8	≤0.25	32	≥8	0.125
Y66	≥64	≤1	16	≤0.25	≤1	16	≤0.25	16	≥8	0.5
Y661	≥64	≤1	16	≤0.25	2	8	≤0.25	16	0.5	0.5
Y664	4	≤1	4	≤0.25	2	4	≤0.25	≤1	≤0.25	≤0.03
Y665	8	≤1	4	≤0.25	4	4	≤0.25	≤1	≤0.25	0.06
Y666	4	≤1	≤2	≤0.25	≥32	4	≤0.25	≤1	≥8	0.5
Y667	4	≤1	4	≤0.25	2	8	≤0.25	≤1	≥8	0.125
Y669	4	≤1	4	≤0.25	≥32	4	≤0.25	≤1	≤0.25	≤0.03
Y67	16	≤1	4	≤0.25	≥32	4	≤0.25	16	≥8	1
Y670	4	≤1	2	0.5	≥32	4	≤0.25	≤1	≤0.25	1
Y671	≥64	≤1	8	≤0.25	≥32	4	≤0.25	≤1	≤0.25	0.25
Y672	≥64	≤1	32	≤0.25	≥32	8	≥8	≤1	≤0.25	0.5
Y673	≥64	≤1	16	≤0.25	≥32	4	≤0.25	32	≥8	16
Y675	≥64	≤1	8	≤0.25	≥32	8	≤0.25	≤1	≤0.25	0.5
Y678	≥64	≤1	8	≤0.25	2	≥64	≥8	16	≤0.25	4
Y68	≥64	≤1	32	0.25	≥32	≥64	≥8	8	≥8	0.5
Y680	8	≤1	4	≤0.25	≥32	8	≤0.25	≤1	≤0.25	0.5
Y681	16	≤1	8	≤0.25	2	4	≤0.25	≤1	≤0.25	16
Y682	32	≤1	8	≤0.25	≥32	4	≤0.25	≤1	≤0.25	0.5
Y683	≥64	≤1	16	≤0.25	≥32	≥64	≤0.25	≤1	≤0.25	≤0.03
Y686	≥64	2	8	≤0.25	≥32	4	≥8	≤1	≥8	16
Y687	≥64	≤1	8	≤0.25	≥32	≥64	≤0.25	≤1	≥8	0.25
Y688	4	≤1	≤2	≤0.25	≥32	8	≤0.25	≤1	≤0.25	0.25
Y689	≥64	4	16	≤0.25	≥32	≥64	≥8	≤1	≥8	0.5
Y691	≤2	≤1	≤2	≤0.25	2	4	≤0.25	≤1	≤0.25	≤0.03
Y694	≤2	≤1	≤2	0.5	2	16	≤0.25	≤1	≤0.25	≤0.03
Y695	4	≤1	4	≤0.25	≥32	64	≤0.25	≤1	≤0.25	0.5
Y697	4	≤1	≤2	≤0.25	2	4	≤0.25	≤1	≤0.25	≤0.03
Y698	8	≤1	4	≤0.25	2	16	≤0.25	32	≤0.25	0.5
Y7	16	≤1	4	0.5	2	8	≤0.25	≤1	≤0.25	0.06
Y70	≥64	≤1	16	≤0.25	≥32	8	≤0.25	≥32	≥8	0.06
Y700	≥64	≤1	16	≤0.25	≥32	4	≥8	≤1	≥8	≥32
Y704	4	≤1	≤2	≤0.25	≥32	8	≤0.25	≤1	≤0.25	0.25
Y705	≥64	≤1	16	≤0.25	≥32	≥64	≤0.25	16	≥8	1
Y706	16	≤1	8	≤0.25	≥32	≥64	≤0.25	8	≥8	0.25
Y707	≥64	≤1	8	≤0.25	≥32	4	≤0.25	2	≥8	0.25
Y708	32	≤1	4	≤0.25	4	8	≤0.25	≤1	≤0.25	≤0.03
Y709	4	≤1	≤2	≤0.25	2	4	≤0.25	≤1	≤0.25	≤0.03
Y710	4	≤1	4	≤0.25	≥32	4	≤0.25	≤1	≤0.25	≤0.03
Y713	16	1	4	0.5	≤1	8	≤0.25	1	≤0.25	≤0.03
Y714	≥64	≤1	8	≤0.25	≥32	4	≤0.25	16	≥8	0.25
Y715	4	≤1	4	≤0.25	2	4	≤0.25	≤1	≤0.25	≤0.03
Y716	4	≤1	4	≤0.25	4	4	≤0.25	≤1	≤0.25	≤0.03
Y717	≤2	≤1	≤2	≤0.25	2	4	≤0.25	≤1	≤0.25	≤0.03
Y718	≥64	≤1	8	≤0.25	≥32	8	≤0.25	16	≥8	4
Y719	≥64	≤1	16	0.5	≥32	16	≤0.25	≤1	≥8	2
Y72	≥64	8	≥64	≤0.25	32	16	4	≥32	≥8	0.25
Y720	4	≤1	4	≤0.25	2	4	≤0.25	≤1	≤0.25	≤0.03
Y721	≥64	≤1	16	≤0.25	≥32	8	≥8	32	≥8	0.5
Y722	4	≤1	4	≤0.25	2	8	≤0.25	≤1	≤0.25	≤0.03
Y723	4	≤1	4	≤0.25	2	4	≤0.25	≤1	≤0.25	≤0.03
Y724	≥64	≤1	8	≤0.25	≥32	4	≤0.25	≤1	≤0.25	0.25
Y725	≥64	≤1	16	≤0.25	2	8	≤0.25	≥32	≤0.25	1
Y726	4	≤1	4	≤0.25	≥32	4	≤0.25	≤1	≤0.25	0.25
Y727	≥64	4	16	0.5	2	8	4	≤1	≥8	0.25
Y728	4	≤1	≤2	≤0.25	2	4	≤0.25	≤1	≤0.25	≤0.03
Y729	≥64	≤1	8	≤0.25	≥32	≥64	≤0.25	≤1	≤0.25	0.5
Y731	≥64	≤1	16	≤0.25	≥32	≥64	≤0.25	≤1	≥8	0.5
Y732	8	≤1	4	≤0.25	≥32	8	≤0.25	≤1	≤0.25	≤0.03
Y733	8	≤1	4	0.5	≥32	≥64	≤0.25	≤1	≤0.25	0.25
Y734	≥64	≤1	8	≤0.25	≥32	≥64	≤0.25	≤1	≥8	0.5
Y735	≥64	≤1	32	≤0.25	≥32	8	≥8	32	≥8	0.25
Y736	≥64	≤1	32	≤0.25	32	≥64	≤0.25	16	≥8	1
Y737	4	≤1	≤2	≤0.25	2	4	≤0.25	≤1	≤0.25	≤0.03
Y738	≥64	≤1	8	≤0.25	≥32	4	≤0.25	≤1	≤0.25	≤0.03
Y74	≥64	≤1	16	≤0.25	≥32	8	≥8	≤1	≥8	0.5
Y740	≥64	≤1	64	0.5	≥32	8	≤0.25	≤1	≤0.25	0.5
Y743	≤2	≤1	≤2	≤0.25	2	4	≤0.25	≤1	≤0.25	≤0.03
Y744	4	≤1	4	≤0.25	≥32	4	≤0.25	≤1	≥8	0.25
Y746	≥64	2	8	≤0.25	≥32	8	≥8	≤1	≥8	16
Y748	4	≤1	≤2	≤0.25	≥32	4	≤0.25	16	≥8	0.5
Y750	4	≤1	4	0.5	≥32	4	≤0.25	16	≥8	4
Y751	4	≤1	4	≤0.25	2	8	≤0.25	≤1	≤0.25	≤0.03
Y752	4	≤1	≤2	≤0.25	4	4	≤0.25	≤1	≤0.25	≤0.03
Y753	≥64	≤1	16	≤0.25	≥32	4	≤0.25	8	≥8	8
Y754	64	≤1	16	≤0.25	4	≥64	≤0.25	≤1	≥8	16
Y755	64	≤1	32	0.5	32	≥64	≤0.25	≤1	≥8	0.5
Y756	≥64	≤1	32	≤0.25	≥32	8	≤0.25	≤1	≤0.25	0.25
Y757	≥64	4	8	≤0.25	≥32	4	≥8	≤1	8	16
Y758	≤2	≤1	≤2	≤0.25	≥32	≥64	≤0.25	16	≥8	8
Y759	4	≤1	≤2	≤0.25	2	4	≤0.25	≤1	≤0.25	≤0.03
Y760	4	≤1	4	≤0.25	4	8	≤0.25	≤1	≤0.25	≤0.03
Y761	≥64	2	16	≤0.25	≥32	8	≥8	32	≥8	0.25
Y764	64	≤1	8	≤0.25	≥32	8	≤0.25	≤1	≥8	8
Y765	≥64	8	32	≤0.25	≥32	≥64	≥8	≤1	≥8	≤0.03
Y767	4	≤1	4	≤0.25	2	8	≤0.25	≤1	≤0.25	≤0.03
Y768	≥64	≤1	32	≤0.25	≥32	≥64	≤0.25	≤1	≤0.25	0.25
Y77	4	≤1	≤2	≤0.25	4	≥64	≤0.25	≤1	≥8	0.25
Y770	64	4	16	≤0.25	≥32	8	4	32	≥8	0.25
Y771	32	≤1	8	≤0.25	≤1	≤2	≤0.25	≤1	≤0.25	≤0.03
Y772	8	≤1	4	≤0.25	4	8	≤0.25	≤1	≤0.25	≤0.03
Y773	≥64	≤1	16	≤0.25	≥32	8	≤0.25	32	≥8	1
Y774	4	≤1	4	≤0.25	≥32	4	≤0.25	≤1	≤0.25	0.25
Y775	4	≤1	≤2	≤0.25	≤1	4	≤0.25	≤1	≤0.25	≤0.03
Y777	4	≤1	≤2	≤0.25	≥32	8	≤0.25	16	8	2
Y778	≥64	≤1	16	≤0.25	≥32	≥64	≤0.25	≤1	≥8	0.25
Y779	≤2	≤1	≤2	≤0.25	≤1	4	≤0.25	≤1	≤0.25	≤0.03
Y780	4	≤1	≤2	≤0.25	≥32	4	≤0.25	≤1	≥8	0.125
Y781	≥64	≤1	8	≤0.25	2	8	≤0.25	≤1	≥8	16
Y782	≥64	≤1	8	≤0.25	≥32	≥64	≤0.25	≤1	4	32
Y783	4	≤1	4	≤0.25	2	4	≤0.25	≤1	≤0.25	≤0.03
Y785	32	≤1	4	0.5	2	≤2	≤0.25	≤1	≤0.25	≤0.03
Y786	4	≤1	≤2	≤0.25	2	4	≤0.25	≤1	≤0.25	≤0.03
Y789	≥64	2	32	≤0.25	≥32	8	≥8	≤1	≥8	0.5
Y790	4	≤1	4	≤0.25	2	8	≤0.25	≤1	≤0.25	≤0.03
Y791	≥64	≤1	32	0.5	≥32	16	≤0.25	≤1	≥8	1
Y792	≥64	≤1	8	≤0.25	≥32	≥64	≤0.25	≤1	2	2
Y794	≥64	≤1	32	≤0.25	≥32	4	8	32	≤0.25	0.25
Y8	≥64	≤1	16	≤0.25	≥32	8	≤0.25	≤1	≥8	0.5
Y80	≤2	≤1	4	≤0.25	16	4	≤0.25	≤1	≤0.25	0.125
Y81	4	≤1	≤2	≤0.25	2	8	≤0.25	≤1	≤0.25	≤0.03
Y82	≥64	≤1	16	≤0.25	≥32	≥64	≤0.25	32	≥8	0.25
Y83	≥64	≤1	8	≤0.25	≥32	8	≤0.25	≤1	≤0.25	32
Y84	4	≤1	4	≤0.25	≥32	8	≤0.25	≤1	≥8	0.25
Y85	4	≤1	4	≤0.25	4	16	0.25	≤1	≤0.25	≤0.03
Y86	≥64	4	32	≤0.25	≥32	8	≥8	≤1	≥8	16
Y87	4	≤1	≤2	≤0.25	≥32	8	≤0.25	≤1	≤0.25	0.25
Y88	4	≤1	≤2	≤0.25	≥32	8	≤0.25	≤1	≤0.25	≤0.03
Y90	≥64	≤1	16	≤0.25	≥32	16	≤0.25	≤1	≥8	1
Y91	≥64	≤1	16	0.5	≥32	8	≤0.25	≤1	≤0.25	≤0.03
Y92	4	≤1	4	0.5	≥32	8	≤0.25	≤1	≤0.25	0.25
Y93	4	≤1	≤2	≤0.25	≥32	≥64	≤0.25	≤1	≥8	4
Y95	≥64	≤1	8	0.5	≥32	8	≤0.25	≤1	≥8	0.25
Y96	4	≤1	16	0.5	2	8	0.5	≥32	≥8	0.5
Y98	≥64	4	32	≤0.25	≥32	8	≥8	≤1	≥8	≤0.03
Y99	≥64	2	32	≤0.25	4	8	≥8	≤1	≥8	1
YN1	≥64	≤1	16	≤0.25	2	8	≥8	≤1	≤0.25	16
YN11	≥64	≤1	16	1	≥32	4	≤0.25	≤1	≥8	≤0.03
YN12	≥64	≤1	16	≤0.25	≥32	8	≤0.25	≤1	≥8	0.5
YN13	8	≤1	4	1	2	8	≤0.25	≤1	≤0.25	≤0.03
YN15	≥64	2	32	1	≥32	≥64	≥8	32	≥8	16
YN16	≥64	2	16	≤0.25	≥32	8	≥8	16	≥8	16
YN18	4	≤1	≤2	≤0.25	2	8	≤0.25	32	≥8	0.125
YN20	8	≤1	4	≤0.25	4	4	≤0.25	≤1	≥8	0.5
YN21	4	≤1	4	≤0.25	2	8	≤0.25	≤1	≤0.25	≤0.03
YN23	≥64	≤1	16	≤0.25	2	4	≤0.25	≤1	≥8	0.25
YN25	≥64	4	8	≤0.25	≥32	8	≥8	≤1	≥8	0.125
YN26	4	≤1	4	≤0.25	2	4	≤0.25	≤1	≤0.25	≤0.03
YN27	≥64	4	8	≤0.25	≥32	8	≥8	≤1	≥8	0.5
YN28	≥64	≤1	32	≤0.25	≥32	≥64	≤0.25	≤1	≤0.25	0.5
YN29	4	≤1	4	1	≥32	8	≤0.25	≤1	≤0.25	0.5
YN3	8	≤1	8	≤0.25	2	16	≤0.25	≤1	≤0.25	0.06
YN30	≥64	≤1	32	0.5	≥32	≥64	≤0.25	16	≥8	0.5
YN31	4	≤1	≤2	≤0.25	≤1	8	≤0.25	≤1	≤0.25	0.06
YN33	64	≤1	8	≤0.25	≥32	4	≤0.25	8	≥8	4
YN34	64	≤1	16	≤0.25	≥32	≥64	≤0.25	≤1	≥8	0.5
YN35	4	≤1	4	≤0.25	2	8	≤0.25	≤1	0.25	≤0.03
YN37	≥64	≤1	16	≤0.25	≥32	4	≤0.25	32	≥8	16
YN38	≥64	≤1	8	≤0.25	≥32	≤2	≤0.25	≤1	≤0.25	≤0.03
YN39	≥64	≤1	16	≤0.25	≥32	8	≤0.25	16	≥8	1
YN42	≥64	≤1	16	≤0.25	≥32	8	8	≤1	≤0.25	8
YN43	≥64	≤1	8	≤0.25	≥32	4	≤0.25	32	≥8	16
YN44	≥64	≤1	16	0.25	≤1	4	≤0.25	≤1	≤0.25	1
YN45	4	≤1	4	≤0.25	2	8	≤0.25	≤1	≤0.25	≤0.03
YN46	4	≤1	4	≤0.25	2	8	≤0.25	≤1	≤0.25	≤0.03
YN47	≤2	≤1	≤2	≤0.25	2	4	≤0.25	≤1	≤0.25	0.5
YN48	4	≤1	≤2	≤0.25	2	4	≤0.25	≤1	≤0.25	0.25
YN49	≥64	≤1	16	≤0.25	≥32	4	≤0.25	16	≤0.25	0.25
YN5	4	≤1	4	≤0.25	2	8	≤0.25	≤1	≤0.25	≤0.03
YN50	4	≤1	≤2	≤0.25	2	8	≤0.25	≤1	≤0.25	≤0.03
YN52	4	≤1	≤2	≤0.25	2	8	≤0.25	16	≥8	0.25
YN53	4	≤1	4	≤0.25	≥32	4	≤0.25	≤1	≥8	1
YN55	≥64	≤1	8	≤0.25	≥32	≥64	≤0.25	≥32	≥8	16
YN56	4	≤1	≤2	≤0.25	2	4	≤0.25	≤1	≤0.25	≤0.03
YN57	≥64	≤1	16	≤0.25	4	16	≤0.25	≥32	≥8	32
YN58	≥64	≤1	8	≤0.25	≥32	8	≤0.25	≤1	≥8	0.25
YN59	≥64	≤1	16	≤0.25	≥32	8	≤0.25	≤1	≥8	≤0.03
YN6	4	≤1	4	≤0.25	2	8	≤0.25	≤1	≤0.25	≤0.03
YN62	≥64	≤1	32	≤0.25	2	4	≥8	≤1	≤0.25	≤0.03
YN63	4	≤1	4	≤0.25	≥32	8	≤0.25	≤1	≤0.25	0.25
YN64	4	≤1	≤2	≤0.25	2	8	≤0.25	≤1	≤0.25	≤0.03
YN65	≥64	≤1	16	≤0.25	≥32	8	≤0.25	≤1	≥8	0.25
YN66	≥64	4	16	≤0.25	≥32	8	≥8	≤1	≥8	16
YN67	4	≤1	4	≤0.25	2	4	≤0.25	≤1	≤0.25	≤0.03
YN68	≥64	≤1	16	≤0.25	≥32	4	≤0.25	≤1	≥8	8
YN7	≥64	≤1	16	≤0.25	≥32	4	≤0.25	≤1	≥8	0.5
YN70	≥64	≤1	16	≤0.25	32	8	≤0.25	≤1	≤0.25	≤0.03
YN71	16	2	8	≤0.25	≥32	8	1	16	≥8	0.25
YN72	≥64	≤1	16	≤0.25	≥32	8	≤0.25	16	≥8	0.25
YN73	16	2	8	≤0.25	≥32	8	1	16	≥8	0.25
YN75	≥64	≤1	16	≤0.25	≥32	4	≤0.25	32	≥8	16
YN76	4	≤1	≤2	≤0.25	2	8	≤0.25	2	≤0.25	≤0.03
YN77	4	≤1	≤2	≤0.25	2	8	≤0.25	≤1	≤0.25	≤0.03
YN78	≥64	≤1	8	≤0.25	≥32	8	≤0.25	≤1	≤0.25	≤0.03
YN8	4	≤1	4	≤0.25	2	4	≤0.25	≤1	≤0.25	0.25
YN80	≤2	≤1	≤2	≤0.25	2	4	≤0.25	≤1	1	≤0.03
YN81	≥64	≤1	16	≤0.25	2	4	≥8	≤1	≥8	16
YN82	≥64	2	16	≤0.25	≥32	≥64	≥8	≤1	≥8	0.5
YN83	≥64	4	16	≤0.25	≥32	8	≥8	16	≥8	0.25
YN84	8	≤1	4	≤0.25	2	8	≤0.25	≤1	≤0.25	0.125
YN85	≥64	≤1	8	≤0.25	≥32	4	≤0.25	≤1	≥8	4
YN86	≥64	≤1	32	≤0.25	2	4	≤0.25	8	≥8	16
YN88	≥64	≤1	16	≤0.25	≥32	≥64	≥8	4	≥8	4
YN89	≥64	2	8	≤0.25	≥32	8	≥8	≤1	≥8	0.5
YN9	≥64	≤1	16	0.5	≥32	4	≤0.25	≤1	≥8	16
YN90	4	≤1	4	≤0.25	2	8	≤0.25	≤1	≤0.25	≤0.03
YN91	4	≤1	≤2	≤0.25	2	8	≤0.25	≤1	≤0.25	≤0.03
YN93	4	≤1	4	≤0.25	2	4	≤0.25	≤1	0.5	≤0.03
YN94	4	≤1	4	≤0.25	2	8	≤0.25	≤1	≤0.25	≤0.03
