# Supplementary material for: Prevalence and Molecular Characterization of Fluoroquinolone-Resistant Escherichia coli in Healthy Children
Source: Front Cell Infect Microbiol. 2021 Dec 13;11:743390. doi: 10.3389/fcimb.2021.743390 (PMC8710580; doi:10.3389/fcimb.2021.743390)
Supplement: Supplementary Table 2 — Distribution of antimicrobial resistance genes and virulence genes in 113 ciprofloxacin-non-susceptible Escherichia coli isolates. [file Table_2.xlsx]

## Sheet: Table S2
Group	Strain NO.	ClermonTyping	MLST	serotype	FimH	Quality									Classification													Resistance genes
						Clean Data(Mb)	Clean Data Q20(%)	Clean Data Q30(%)	Genome size	Depth	contigs	N50 Length(bp)	N90 Length(bp)	GC%	ExPEC							UPEC						Aminoglycoside														Beta-lactam
															papAH/papC	sfa-focDE	afa-draBC	iutA	kpsM II	n	ExPEC(n≥2)	chuA	fyuA	vat	yfcV	n	UPEC(n≥2)
																												aac(3)-IIa	aac(3)-IId	aac(3)-IV	aadA1	aadA2	aadA5	aadA17	aadA22	aph(3')-Ia	aph(3')-IIa	aph(4)-Ia	rmtB	strA	strB	blaTEM-1A	blaTEM-1B	blaTEM-1C	blaTEM-215	blaCTX-M-3	blaCTX-M-14	blaCTX-M-15	blaCTX-M-27
non-prevalent STs	Y718	A	ST-10	O12:H4	fimH27	992	97.57	93.16	5268624	188×	179	108913	15652	50.76				+	+	2	ExPEC		+			1	non-UPEC
	Y329	A	ST-10	O168:H4	fimH24	873	97.64	93.37	5133198	170×	140	131096	24025	50.64				+		1	non-ExPEC					0	non-UPEC						+							+	+		+
	Y177	A	ST-10	O9/O101:H9	fimH54	1076	97.35	92.72	4816301	223×	85	265581	41423	50.81				+		1	non-ExPEC					0	non-UPEC		+				+	+		+							+
	YN15	A	ST-10	O9/O101:H9	fimH54	759	97.68	93.46	4802563	158×	81	255938	41765	50.77						0	non-ExPEC					0	non-UPEC		+											+	+		+				+
	Y758	A	ST-10	O98:H12	fimH54	1387	97.48	92.94	5161878	268×	142	106672	22554	50.73						0	non-ExPEC					0	non-UPEC		+		+	+				+
	Y83	D	ST-38	O25:H15	fimH65	1123	97.67	93.43	5396900	208×	112	147818	29579	50.51	+		+	+	+	4	ExPEC	+	+			2	UPEC																+
	YN68	D	ST-38	O25:H15	fimH65	1220	97.66	93.37	5422507	224×	110	151300	26961	50.55	+		+	+	+	4	ExPEC	+	+			2	UPEC						+										+
	YN81	D	ST-38	O86:H18	fimH27	1262	97.72	93.53	5115307	246×	81	162825	39046	50.64					+	1	non-ExPEC	+	+			2	UPEC					+															+
	YN88	E	ST-57	O84:H25	fimH27	1023	97.53	93.08	5510508	185×	125	114527	32176	50.46				+		1	non-ExPEC	+	+			2	UPEC			+						+		+		+	+		+
	Y792	B1	ST-58	O155:H21	fimH41	1252	97.51	93.02	4799654	260×	84	114379	40581	50.83						0	non-ExPEC					0	non-UPEC																	+
	Y629	B1	ST-58	O8:H10	fimH32	1188	97.46	92.91	5008608	237×	89	123920	38381	50.77	+			+		2	ExPEC		+			1	non-UPEC			+					+		+	+							+		+
	Y719	D	ST-69	O15:H18	fimH27	1227	97.51	93.03	5052709	242×	70	251189	50909	50.65	+			+	+	3	ExPEC	+	+			2	UPEC	+					+										+
	Y27	D	ST-69	O17/O44/O77:H18	fimH27	963	97.57	93.19	4953222	194×	54	299495	50909	50.53	+			+	+	3	ExPEC	+				1	non-UPEC
	Y285	D	ST-69	O17/O44/O77:H18	fimH27	1071	97.71	93.5	5275016	203×	105	151666	31128	50.66	+			+	+	3	ExPEC	+	+			2	UPEC													+	+		+
	Y764	D	ST-69	O17/O44/O77:H18	fimH27	1125	97.53	93.06	5277824	213×	110	150589	31129	50.65	+			+	+	3	ExPEC	+	+			2	UPEC													+	+		+
	Y178	B1	ST-75	O112ab:H8	fimH35	982	97.71	93.5	5171294	189×	83	185418	38539	50.49		+				1	non-ExPEC					0	non-UPEC						+
	YN55	C	ST-90	O8:H9	fimH142	744	97.48	92.99	5202318	143×	94	257434	34644	50.51						0	non-ExPEC					0	non-UPEC	+					+							+	+	+
	Y434	A	ST-93	O5:H4		1080	97.55	93.11	4741352	227×	103	140104	29057	50.75				+	+	2	ExPEC		+			1	non-UPEC						+														+
	Y654	A	ST-93	O5:H4		1120	97.53	93.05	4952064	226×	129	106671	25013	50.65	+			+	+	3	ExPEC		+			1	non-UPEC				+									+	+		+
	Y195	B2	ST-95	O1:H7	fimH27	1095	97.57	93.14	5740465	190×	89	243812	35081	50.45	+			+	+	3	ExPEC	+	+	+	+	4	UPEC																+
	Y271	B2	ST-95	O1:H7	fimH27	1289	97.56	93.15	5342868	241×	56	288048	41733	50.44	+			+	+	3	ExPEC	+	+	+	+	4	UPEC									+				+	+						+
	Y644	B2	ST-95	O1:H7	fimH27	1303	97.35	92.68	5452238	238×	80	250500	44253	50.49	+			+	+	3	ExPEC	+	+	+	+	4	UPEC		+		+	+					+						+				+
	Y678	B2	ST-95	O1:H7	fimH27	1226	97.38	92.72	5101475	240×	54	313150	54465	50.54	+				+	2	ExPEC	+	+	+	+	4	UPEC		+														+			+
	Y777	G	ST-117	O33:H4	fimH97	1225	97.53	93.06	5044923	242×	80	257022	53397	50.79	+			+		2	ExPEC	+	+	+		3	UPEC		+												+
	Y320	B1	ST-155	O153:H51	fimH32	1422	97.74	93.55	4888876	290×	73	193451	44082	50.56	+		+	+		3	ExPEC					0	non-UPEC			+						+		+		+	+
	Y142	A	ST-206	H5	fimH41	888	97.6	93.25	4489394	197×	70	131861	45352	50.81						0	non-ExPEC					0	non-UPEC
	Y700	A	ST-206	H5	fimH41	1034	97.33	92.63	4636503	223×	86	115605	32217	50.83						0	non-ExPEC					0	non-UPEC				+
	Y422	B1	ST-224	O8:H23	fimH61	1144	97.46	92.92	4848413	235×	57	231297	55481	50.89						0	non-ExPEC					0	non-UPEC		+				+							+	+		+
	Y746	G	ST-393	O15:H1	fimH54	1358	97.6	93.22	5477593	247×	62	319906	84997	50.62	+			+	+	3	ExPEC	+	+			2	UPEC						+							+	+								+
	Y334	A	ST-450	O12:H16		944	97.8	93.7	4758506	198×	144	85075	19954	50.83	+			+	+	3	ExPEC		+			1	non-UPEC													+	+		+
	Y473	A	ST-450	O25:H16	fimH34	1021	97.49	93.01	4941800	206×	135	85075	21490	50.79	+			+	+	3	ExPEC		+			1	non-UPEC						+							+	+								+
	Y486	A	ST-450	O25:H16	fimH34	976	97.54	93.09	4907644	198×	148	86303	20551	50.82	+			+	+	3	ExPEC		+			1	non-UPEC						+							+	+								+
	Y628	A	ST-450	O45:H16	fimH34	980	97.31	92.6	4821280	203×	113	91670	29756	50.9	+			+		2	ExPEC		+			1	non-UPEC		+				+							+	+		+
	YN16	A	ST-450	O45:H16	fimH34	1076	97.49	93.01	4876319	220×	126	89049	26093	50.89	+			+		2	ExPEC		+			1	non-UPEC		+				+							+	+								+
	Y753	B2	ST-452	O25:H16	fimH542	1198	97.49	92.98	4989967	240×	166	115653	16393	50.68				+	+	2	ExPEC	+		+	+	3	UPEC	+	+				+							+	+		+
	Y260	B1	ST-533	O29:H10	fimH31	905	97.74	93.57	4974950	181×	56	210982	58827	50.7	+					1	non-ExPEC					0	non-UPEC		+		+	+				+							+
	Y124	B2	ST-569	O46/O134:H31	fimH5	861	97.67	93.38	4921697	174×	32	594916	111100	50.56				+	+	2	ExPEC	+	+	+	+	4	UPEC													+	+		+
	Y102	A	ST-617	O101:H9	fimH54	1042	97.57	93.21	5179138	201×	96	147818	39951	50.55	+					1	non-ExPEC					0	non-UPEC				+	+				+	+		+	+	+		+
	Y93	A	ST-744	O101:H9	fimH54	900	97.82	93.74	4940836	182×	97	127038	31120	50.58	+					1	non-ExPEC		+			1	non-UPEC						+							+	+
	Y345	G	ST-1163	O171:H23	fimH453	1094	97.58	93.18	5137426	212×	87	219991	66257	50.87						0	non-ExPEC	+	+			2	UPEC		+				+				+			+	+		+
	Y298	D	ST-2003	O1:H15	fimH65	875	97.63	93.3	5258392	166×	105	145841	27291	50.48	+		+	+	+	4	ExPEC	+	+			2	UPEC		+											+	+		+				+
	Y754	B1	ST-2179	O8:H9	fimH32	990	97.52	93.05	5001572	197×	78	210896	40021	50.8				+		1	non-ExPEC		+			1	non-UPEC
	YN33	A	ST-2197	O128ac:H26	fimH23	979	97.68	93.43	4827353	202×	69	178042	47939	50.79						0	non-ExPEC					0	non-UPEC		+				+							+	+		+
	YN85	B1	ST-2599	H2	fimH32	1004	97.66	93.39	4900322	204×	60	198021	44852	50.73	+			+		2	ExPEC					0	non-UPEC						+							+	+		+
	Y230	D	ST-5150	O1:H15	fimH65	795	97.71	93.48	5226556	152×	88	149395	38659	50.53	+			+	+	3	ExPEC	+	+			2	UPEC		+				+							+	+		+
	Y750	B1	ST-5487	H25	fimH30	1267	97.49	92.96	4889374	259×	114	112063	26285	50.78				+		1	non-ExPEC					0	non-UPEC		+				+							+	+
	Y130	C	ST-5706	H5	fimH876	1117	96.82	91.26	5195655	214×	146	120480	19701	50.59	+			+		2	ExPEC		+			1	non-UPEC					+								+	+		+
	Y410	E	ST-11494	H19	fimH31	1024	97.2	92.36	4825221	212×	187	56549	15570	50.81				+		1	non-ExPEC	+				1	non-UPEC		+				+							+	+		+
	Y265	A	ST-11495	O21:H52		1114	97.45	92.94	5183011	214×	181	78426	17132	50.67	+			+	+	3	ExPEC		+			1	non-UPEC	+															+			+
	Y269	A	ST-11495	O21:H52		858	97.55	93.12	5265682	162×	179	81673	15892	50.69	+			+	+	3	ExPEC		+			1	non-UPEC	+															+			+
	Y523	A	ST-11496	O5:H4	fimH32	1148	97.53	93.09	4747866	241×	98	106862	24341	50.66	+			+	+	3	ExPEC		+			1	non-UPEC													+	+		+
prevalent STs	Y233	B2	ST-131	H4	fimH30	774	97.57	93.2	4566417	169×	79	246632	33177	50.71	+			+	+	3	ExPEC	+	+			2	UPEC		+				+							+	+		+
	Y332	B2	ST-131	O16:H5	fimH41	953	97.76	93.6	5060656	188×	62	246633	68434	50.72	+			+	+	3	ExPEC	+	+		+	3	UPEC		+				+							+	+		+
	Y621	B2	ST-131	O16:H5	fimH41	1037	97.61	93.26	5028892	206×	66	246260	56214	50.79	+			+	+	3	ExPEC	+	+		+	3	UPEC		+				+							+	+		+
	Y138	B2	ST-131	O25:H4	fimH30	808	97.54	93.13	5014096	161×	67	237890	59035	50.75	+			+	+	3	ExPEC	+	+		+	3	UPEC						+							+	+								+
	Y235	B2	ST-131	O25:H4	fimH30	1007	97.66	93.39	5185763	194×	84	267487	41646	50.75	+			+	+	3	ExPEC	+	+		+	3	UPEC		+				+							+	+		+
	Y300	B2	ST-131	O25:H4	fimH30	1134	97.6	93.27	5306973	213×	81	228460	46248	50.66	+			+	+	3	ExPEC	+	+		+	3	UPEC	+																				+
	Y608	B2	ST-131	O25:H4	fimH30	1197	97.51	93.04	5364915	223×	99	207719	39287	50.72	+			+	+	3	ExPEC	+	+		+	3	UPEC						+															+
	YN86	B2	ST-131	O25:H4	fimH99	778	97.58	93.22	5151192	151×	80	246309	60523	50.74	+			+	+	3	ExPEC	+	+		+	3	UPEC		+				+										+
	Y108	F	ST-648	O1:H6		1076	97.43	92.86	5262291	204×	76	223239	47970	50.36					+	1	non-ExPEC	+	+		+	3	UPEC																				+
	Y266	F	ST-648	O1:H6		990	97.67	93.4	5255417	188×	89	299331	30055	50.46				+	+	2	ExPEC	+	+		+	3	UPEC						+
	Y281	F	ST-648	O1:H6	fimH54	1153	97.67	93.39	5306215	217×	79	240207	47632	50.55					+	1	non-ExPEC	+	+		+	3	UPEC		+				+							+	+						+
	Y295	F	ST-648	O1:H6		1163	97.37	92.76	5257187	221×	76	299334	47970	50.49				+	+	2	ExPEC	+	+		+	3	UPEC						+							+	+		+						+
	Y424	F	ST-648	O1:H6		1223	97.24	92.45	5550111	220×	87	299331	40761	50.4				+	+	2	ExPEC	+	+		+	3	UPEC													+	+		+						+
	Y454	F	ST-648	O1:H6		1110	97.54	93.08	5168238	214×	69	305954	44670	50.47				+	+	2	ExPEC	+	+		+	3	UPEC													+	+		+
	Y649	F	ST-648	O1:H6		1193	97.47	92.92	5233259	227×	86	241034	34841	50.44				+	+	2	ExPEC	+	+		+	3	UPEC																+			+
	YN1	F	ST-648	O1:H6		893	97.79	93.66	5296317	168×	74	207706	41625	50.35					+	1	non-ExPEC	+	+		+	3	UPEC																				+
	YN57	F	ST-648	O1:H6		841	97.53	93.08	5390114	156×	92	286879	38757	50.46			+	+	+	3	ExPEC	+	+		+	3	UPEC		+			+											+
	Y319	F	ST-648	O153:H6		1053	97.81	93.74	5355641	196×	112	198427	27668	50.41			+	+		2	ExPEC	+	+		+	3	UPEC
	Y191	A	ST-773	H52		1236	97.73	93.52	4962155	249×	152	89956	22729	50.74	+				+	2	ExPEC		+			1	non-UPEC		+				+							+	+		+				+
	Y207	A	ST-773	H52		1130	97.27	92.55	4901802	230×	148	90026	21398	50.71	+				+	2	ExPEC		+			1	non-UPEC		+												+		+				+
	Y358	A	ST-773	H52		1032	97.31	92.57	4841761	213×	148	88591	23092	50.71	+				+	2	ExPEC		+			1	non-UPEC						+										+
	Y475	A	ST-773	H52		1199	97.41	92.83	4880400	245×	144	93759	25155	50.72	+				+	2	ExPEC		+			1	non-UPEC		+				+							+	+		+
	Y480	A	ST-773	H52		1085	97.52	93.06	4897000	221×	161	74976	19361	50.88	+				+	2	ExPEC		+			1	non-UPEC		+				+							+	+		+
	YN75	A	ST-773	H52		931	97.62	93.29	4838838	192×	146	90050	24528	50.72	+				+	2	ExPEC		+			1	non-UPEC		+				+							+	+		+
	Y113	A	ST-773	O21:H52		1116	97.47	92.96	4892845	228×	170	74885	17207	50.75	+				+	2	ExPEC		+			1	non-UPEC		+				+							+	+		+
	Y166	A	ST-773	O21:H52		916	97.65	93.35	4910159	186×	170	78429	15312	50.75	+			+	+	3	ExPEC		+			1	non-UPEC		+				+										+
	Y225	A	ST-773	O21:H52		894	97.75	93.59	4910889	182×	172	73706	18510	50.76	+				+	2	ExPEC					0	non-UPEC		+				+							+	+		+					+
	Y245	A	ST-773	O21:H52		920	97.64	93.36	4997712	184×	164	81474	17010	50.65	+			+	+	3	ExPEC		+			1	non-UPEC						+
	Y355	A	ST-773	O21:H52		1250	97.18	92.28	4940559	253×	172	89475	17575	50.75	+			+	+	3	ExPEC		+			1	non-UPEC						+														+
	Y47	A	ST-773	O21:H52		908	97.67	93.42	5026721	180×	147	78426	19535	50.78	+			+	+	3	ExPEC		+			1	non-UPEC																+
	Y781	A	ST-773	O21:H52		1330	97.5	92.99	4843014	274×	145	86223	21370	50.78	+			+	+	3	ExPEC		+			1	non-UPEC						+										+
	Y782	A	ST-773	O21:H52		1183	97.5	93	5034059	234×	163	78413	16563	50.77	+			+	+	3	ExPEC		+			1	non-UPEC						+										+
	YN42	A	ST-773	O21:H52		758	97.8	93.7	4968533	152×	164	78427	15774	50.7	+			+	+	3	ExPEC		+			1	non-UPEC																				+
	Y243	B2	ST-1193	O25:H5	fimH64	1053	97.47	92.99	5142280	204×	79	205872	37809	50.65	+			+	+	3	ExPEC	+	+	+	+	4	UPEC		+														+
	Y21	B2	ST-1193	O75:H5	fimH64	972	97.54	93.13	5141699	189×	70	210541	41579	50.44	+			+	+	3	ExPEC	+	+	+	+	4	UPEC																						+
	Y222	B2	ST-1193	O75:H5	fimH64	1140	97.7	93.31	5027057	226×	89	222192	47873	50.6	+			+	+	3	ExPEC	+	+		+	3	UPEC		+				+							+	+		+
	Y231	B2	ST-1193	O75:H5	fimH64	923	97.52	93.06	5067944	182×	65	222316	41579	50.5	+			+	+	3	ExPEC	+	+	+	+	4	UPEC																+
	Y258	B2	ST-1193	O75:H5	fimH64	1120	97.67	93.35	5043978	222×	60	216775	63878	50.5	+			+	+	3	ExPEC	+	+	+	+	4	UPEC
	Y26	B2	ST-1193	O75:H5	fimH64	1199	97.74	93.54	5070055	236×	76	210541	38484	50.58	+			+	+	3	ExPEC	+	+	+	+	4	UPEC		+											+	+		+
	Y322	B2	ST-1193	O75:H5	fimH64	1233	97.55	93.13	5211686	236×	70	226207	48968	50.56	+			+	+	3	ExPEC	+	+	+	+	4	UPEC						+							+	+								+
	Y347	B2	ST-1193	O75:H5	fimH64	1188	97.33	92.63	5342339	222×	76	237339	47695	50.47	+			+	+	3	ExPEC	+	+	+	+	4	UPEC		+				+							+	+		+
	Y359	B2	ST-1193	O75:H5	fimH64	1122	97.41	92.79	5177300	216×	71	222421	63878	50.41	+			+	+	3	ExPEC	+	+	+	+	4	UPEC		+														+
	Y372	B2	ST-1193	O75:H5	fimH64	1062	96.35	90.19	5106249	207×	68	222076	38474	50.58	+			+	+	3	ExPEC	+	+	+	+	4	UPEC		+				+							+	+		+
	Y416	B2	ST-1193	O75:H5	fimH64	1135	97.42	92.81	5099452	222×	72	237339	63877	50.59	+			+	+	3	ExPEC	+	+	+	+	4	UPEC													+	+		+
	Y462	B2	ST-1193	O75:H5	fimH64	1149	97.31	92.6	5054687	227×	65	222076	41579	50.57	+			+	+	3	ExPEC	+	+	+	+	4	UPEC		+				+							+	+		+			+
	Y490	B2	ST-1193	O75:H5	fimH64	967	97.43	92.85	5064123	190×	64	210541	47764	50.55	+			+	+	3	ExPEC	+	+	+	+	4	UPEC		+				+							+	+		+
	Y513	B2	ST-1193	O75:H5	fimH64	1087	97.52	93.05	5027882	216×	65	222076	41579	50.52	+			+	+	3	ExPEC	+	+	+	+	4	UPEC		+				+							+	+		+
	Y521	B2	ST-1193	O75:H5	fimH64	1069	97.37	92.72	5094188	209×	70	197128	51712	50.58	+			+	+	3	ExPEC	+	+	+	+	4	UPEC						+							+	+								+
	Y6	B2	ST-1193	O75:H5	fimH64	949	97.51	93.05	5028876	188×	75	185884	39683	50.58	+			+	+	3	ExPEC	+	+	+	+	4	UPEC
	Y606	B2	ST-1193	O75:H5	fimH64	1109	97.32	92.63	5104243	217×	78	210944	37732	50.55	+			+	+	3	ExPEC	+	+	+	+	4	UPEC		+														+
	Y620	B2	ST-1193	O75:H5	fimH64	1065	97.47	92.94	5033087	211×	67	284189	63877	50.6	+			+	+	3	ExPEC	+	+	+	+	4	UPEC		+				+							+	+		+
	Y631	B2	ST-1193	O75:H5	fimH64	1123	97.3	92.54	5136080	218×	93	222451	38484	50.57	+			+	+	3	ExPEC	+	+	+	+	4	UPEC																+
	Y655	B2	ST-1193	O75:H5	fimH64	1098	97.24	92.43	5194453	211×	79	210541	37789	50.4	+			+	+	3	ExPEC	+	+	+	+	4	UPEC																+
	Y673	B2	ST-1193	O75:H5	fimH64	1287	97.42	92.81	4997646	257×	66	216510	41579	50.63	+			+	+	3	ExPEC	+	+	+	+	4	UPEC		+				+							+	+		+
	Y681	B2	ST-1193	O75:H5	fimH64	1288	97.61	93.26	5012540	256×	59	284481	88142	50.59	+			+	+	3	ExPEC	+	+	+	+	4	UPEC
	Y686	B2	ST-1193	O75:H5	fimH64	1252	97.53	93.08	5081639	246×	67	237348	63971	50.61	+			+	+	3	ExPEC	+	+	+	+	4	UPEC						+							+	+								+
	Y757	B2	ST-1193	O75:H5	fimH64	1071	97.39	92.76	5130214	208×	66	222451	63561	50.63	+			+	+	3	ExPEC	+	+	+	+	4	UPEC						+							+	+								+
	Y86	B2	ST-1193	O75:H5	fimH64	765	97.71	93.48	5140021	148×	69	211297	44145	50.55	+			+	+	3	ExPEC	+	+	+	+	4	UPEC						+							+	+		+
	YN37	B2	ST-1193	O75:H5	fimH64	813	96.67	91.22	5050358	160×	72	210541	63878	50.59	+			+	+	3	ExPEC	+	+	+	+	4	UPEC		+				+							+	+		+
	YN43	B2	ST-1193	O75:H5	fimH64	646	97.6	93.27	5140125	125×	67	216640	86236	50.61	+			+	+	3	ExPEC	+	+	+	+	4	UPEC		+				+							+	+		+
	YN66	B2	ST-1193	O75:H5	fimH64	1450	97.44	93	5046469	287×	62	223366	63878	50.6	+			+	+	3	ExPEC	+	+	+	+	4	UPEC						+							+	+								+
	YN9	B2	ST-1193	O75:H5	fimH64	1211	97.77	93.63	5123625	236×	64	216511	51558	50.51	+			+	+	3	ExPEC	+	+	+	+	4	UPEC						+							+	+		+
[truncated: 99 more columns]
