# Supplementary material for: Prevalence and Molecular Characterization of Fluoroquinolone-Resistant Escherichia coli in Healthy Children
Source: Front Cell Infect Microbiol. 2021 Dec 13;11:743390. doi: 10.3389/fcimb.2021.743390 (PMC8710580; doi:10.3389/fcimb.2021.743390)
Supplement: Supplementary Table 3 — Distribution of antimicrobial resistance genes and virulence genes in 69 Escherichia coli ST773 isolates. [file Table_3.xlsx]

## Sheet: Table S3
Database	Uberstrain	Strain name	Continent	Country	Bio Project ID	Sample ID	ST	ClermonTyping	Serotype	Classification													Resistance genes
										ExPEC							UPEC						Aminoglycoside							Beta-lactam						Macrolide		Phenicol			Quinolone
										papAH/papC	sfa-focDE	afa-draBC	iutA	kpsM II	n	ExPEC(n≥2)	chuA	fyuA	vat	yfcV	n	UPEC(n≥2)
																							aac(3)-IIa	aac(3)-IId	aadA1	aadA2	aadA5	strA	strB	blaCMY-2	blaTEM-1B	blaCTX-M-14	blaCTX-M-15	blaCTX-M-27	blaCTX-M-55	erm(B)	mph(A)	catA1	cmlA1	floR	gyrA(p.S83L)	gyrA(p.D87H)	gyrA(p.D87N)	parC(p.S80I)	parE(p.L416F)	parE(p.S458A)	aac(6')-Ib-cr	qnrB19	qnrS1
Enterobase	ESC_NA1156AA	BB0158AA	Europe	UK			773	A	O21:H52	+				+	2	ExPEC					0	non-UPEC																			+		+	+
Enterobase	ESC_NA1323AA	BB2693AA	Europe	UK	PRJEB23294	SAMEA4607738	773	A	O21:H52	+			+	+	3	ExPEC		+			1	non-UPEC					+					+				+	+		+		+		+	+			+
Enterobase	ESC_BA6610AA	CA0191AA	Europe	UK	PRJEB4681	SAMEA2204554	773	A	O21:H52					+	1	non-ExPEC		+			1	non-UPEC		+							+										+		+	+		+
Enterobase	ESC_OA1884AA	FB3553AA	Oceania	Australia	PRJNA565795	SAMN12768690	773	A	O11:H52	+				+	2	ExPEC		+			1	non-UPEC					+	+	+				+			+	+				+		+	+		+			+
Enterobase	ESC_OA1883AA	FB3554AA	Oceania	Australia	PRJNA565795	SAMN12768691	773	A	O11:H52	+				+	2	ExPEC		+			1	non-UPEC					+						+			+	+				+		+	+		+			+
Enterobase	ESC_OA1747AA	FB3690AA	Oceania	Australia	PRJNA565795	SAMN12768808	773	A	O21:H52	+			+	+	3	ExPEC		+			1	non-UPEC					+					+					+				+		+	+		+
Enterobase	ESC_OA3634AA	FB6934AA	Asia	China			773	A	H52	+				+	2	ExPEC		+			1	non-UPEC									+	+									+		+	+		+
Enterobase	ESC_OA4694AA	FB8440AA	Asia	China			773	A	O21:H52	+			+	+	3	ExPEC		+			1	non-UPEC					+					+				+	+		+		+		+	+			+
Enterobase	ESC_OA4937AA	FB9614AA	Oceania	New Zealand	PRJNA531554	SAMN11381899	773	A	O21:H52	+				+	2	ExPEC		+			1	non-UPEC		+			+	+	+		+				+		+				+		+	+		+
Enterobase	ESC_PA1927AA	GB6081AA	Asia	Singapore	PRJNA476828	SAMN09460101	773	A	O21:H52	+				+	2	ExPEC					0	non-UPEC					+					+					+		+		+		+	+			+
Enterobase	ESC_EA8145AA	IA3588AA	North America	United States	PRJEB12887	SAMEA3981168	773	A	O11:H52	+			+	+	3	ExPEC		+			1	non-UPEC		+				+	+		+							+			+		+	+		+
Enterobase	ESC_EA8102AA	IA3636AA	North America	United States	PRJEB12887	SAMEA3980848	773	A	O11:H52	+			+	+	3	ExPEC		+			1	non-UPEC		+				+	+		+							+			+		+	+		+
Enterobase	ESC_EA8101AA	IA3637AA	North America	United States	PRJEB12887	SAMEA3980860	773	A	O11:H52	+			+	+	3	ExPEC		+			1	non-UPEC		+				+	+		+							+			+		+	+		+
Enterobase	ESC_EA7275AA	IA4801AA	North America	United States	PRJEB12887	SAMEA3981997	773	A	O11:H52	+			+	+	3	ExPEC		+			1	non-UPEC		+				+	+		+							+			+		+	+		+
Enterobase	ESC_EA6726AA	IA5867AA	North America	United States	PRJEB12887	SAMEA3981711	773	A	O21:H52	+				+	2	ExPEC					0	non-UPEC		+			+	+	+		+						+				+	+		+
Enterobase	ESC_FA7476AA	KA9977AA	North America	United States	PRJEB12887	SAMEA4061341	773	A	O21:H52	+				+	2	ExPEC					0	non-UPEC					+				+			+		+	+	+			+		+	+		+
Enterobase	ESC_FA7473AA	KA9980AA	North America	United States	PRJEB12887	SAMEA4061348	773	A	O21:H52	+				+	2	ExPEC					0	non-UPEC					+				+			+		+	+	+			+		+	+		+
Enterobase	ESC_FA6646AA	LA0810AA	North America	United States	PRJEB12887	SAMEA4061845	773	A	O11:H52	+			+	+	3	ExPEC		+			1	non-UPEC		+							+							+			+		+	+		+
Enterobase	ESC_RA8414AA	MB2281AA	Asia	Thailand	PRJEB38313	SAMEA6832461	773	A	O11:H52	+			+	+	3	ExPEC		+			1	non-UPEC		+		+		+	+		+	+						+		+	+		+	+		+
Enterobase	ESC_RA8411AA	MB2284AA	Asia	Thailand	PRJEB38313	SAMEA6832464	773	A	O11:H52	+			+	+	3	ExPEC		+			1	non-UPEC		+		+		+	+		+	+						+		+	+		+	+		+
Enterobase	ESC_SA5604AA	NB5276AA	Asia	China	PRJNA560609	SAMN12586816	773	A	O21:H52	+				+	2	ExPEC		+			1	non-UPEC									+					+	+				+		+	+
Enterobase	ESC_RA7469AA	NB7733AA	Oceania	Australia	PRJNA623470	SAMN14547756	773	A	O21:H52	+			+	+	3	ExPEC		+			1	non-UPEC					+				+	+				+	+	+			+		+	+		+
Enterobase	ESC_HA0924AA	PA3658AA	Asia	China			773	A	O11:H52	+			+	+	3	ExPEC		+			1	non-UPEC		+				+	+												+		+	+		+
Enterobase	ESC_IA0043AA	RA0237AA	Europe	Sweden	PRJEB39739	SAMEA7160599	773	A	O11:H52	+				+	2	ExPEC		+			1	non-UPEC	+				+	+	+		+						+				+		+	+		+
Enterobase	ESC_IA1650AA	RA2443AA	Asia	China			773	A	O11:H52	+			+	+	3	ExPEC		+			1	non-UPEC		+				+	+												+		+	+		+
Enterobase	ESC_IA4825AA	RA6705AA	North America	United States	PRJNA299490	SAMN08055016	773	A	O21:H52	+			+	+	3	ExPEC		+			1	non-UPEC					+					+									+		+	+
Enterobase	ESC_IA4830AA	RA6723AA	North America	United States	PRJNA299490	SAMN08055027	773	A	O21:H52	+			+	+	3	ExPEC		+			1	non-UPEC					+					+									+		+	+
Enterobase	ESC_TA3892AA	RB8730AA	Asia	Qatar	PRJNA599369	SAMN13829871	773	A	O11:H4	+			+	+	3	ExPEC		+			1	non-UPEC											+			+	+				+		+	+	+
Enterobase	ESC_JA8221AA	TA1989AA	Asia	Japan	PRJDB7087	SAMD00126568	773	A	H52	+				+	2	ExPEC		+			1	non-UPEC																			+		+	+		+
Enterobase	ESC_JA8815AA	TA2194AA	Oceania	Australia	PRJNA486855	SAMN09866982	773	A	O21:H52	+			+	+	3	ExPEC					0	non-UPEC																			+		+	+
Enterobase	ESC_JA8789AA	TA2220AA	Oceania	Australia	PRJNA486855	SAMN09866973	773	A	O21:H52	+			+	+	3	ExPEC					0	non-UPEC																			+		+	+
Enterobase	ESC_JA8750AA	TA2259AA	Oceania	Australia	PRJNA486855	SAMN09866961	773	A	O21:H52	+			+	+	3	ExPEC					0	non-UPEC																			+		+	+
Enterobase	ESC_TA7803AA	UB1500AA	Europe	Denmark	PRJEB37711	SAMEA6656391	773	A	O21:H52	+				+	2	ExPEC		+			1	non-UPEC																			+		+	+		+
Enterobase	ESC_UA0087AA	UB4796AA	Oceania	Australia	PRJNA695020	SAMN17598157	773	A	O21:H52	+				+	2	ExPEC					0	non-UPEC																			+		+	+
Enterobase	ESC_UA5732AA	VB2538AA	Oceania	Australia	PRJEB42922	SAMEA8100886	773	A	O21:H52					+	1	non-ExPEC		+			1	non-UPEC		+			+	+	+		+						+				+		+	+		+
Enterobase	ESC_UA5528AA	VB2742AA	Oceania	Australia	PRJEB42922	SAMEA8101091	773	A	O11:H52	+			+	+	3	ExPEC		+			1	non-UPEC		+				+	+		+							+			+		+	+		+
Enterobase	ESC_LA5255AA	WA5537AA	Oceania	Australia	PRJNA429066	SAMN08328789	773	A	O21:H52	+				+	2	ExPEC					0	non-UPEC	+				+			+	+							+			+		+	+		+
Enterobase	ESC_LA9255AA	WA8257AA	Europe	Germany	PRJEB24378	SAMEA104651891	773	A	O21:H52	+			+	+	3	ExPEC		+			1	non-UPEC					+					+				+	+		+		+		+	+			+
Enterobase	ESC_LA9251AA	WA8261AA	Europe	Germany	PRJEB24378	SAMEA104651902	773	A	O21:H52	+			+	+	3	ExPEC		+			1	non-UPEC					+					+				+	+		+		+		+	+			+
Enterobase	ESC_LA2561AA	WA8782AA	South America	Ecuador	PRJNA486009	SAMN09833125	773	A	O11:H4	+			+	+	3	ExPEC		+			1	non-UPEC														+	+				+		+	+	+			+
Enterobase	ESC_VA2600AA	WB0565AA	Asia	China	PRJNA608078	SAMN14163407	773	A	H52	+				+	2	ExPEC		+			1	non-UPEC		+			+	+	+		+						+				+		+	+		+
Enterobase	ESC_VA2598AA	WB0567AA	Asia	China	PRJNA608078	SAMN14163408	773	A	H52	+				+	2	ExPEC		+			1	non-UPEC		+			+	+	+		+						+				+		+	+		+
Enterobase	ESC_VA2578AA	WB0587AA	Asia	China	PRJNA608078	SAMN14163552	773	A	O21:H52	+				+	2	ExPEC		+			1	non-UPEC		+			+	+	+		+						+				+		+	+		+
Enterobase	ESC_VA2527AA	WB0638AA	Asia	China	PRJNA608078	SAMN14163402	773	A	H52	+				+	2	ExPEC		+			1	non-UPEC		+			+	+	+		+						+				+		+	+		+
Enterobase	ESC_VA2526AA	WB0639AA	Asia	China	PRJNA608078	SAMN14163403	773	A	H52	+				+	2	ExPEC		+			1	non-UPEC		+			+	+	+		+						+				+		+	+		+
Enterobase	ESC_VA2523AA	WB0642AA	Asia	China	PRJNA608078	SAMN14163405	773	A	H52	+				+	2	ExPEC		+			1	non-UPEC		+			+	+	+		+						+				+		+	+		+
Enterobase	ESC_VA2510AA	WB0655AA	Asia	China	PRJNA608078	SAMN14163396	773	A	H52	+				+	2	ExPEC		+			1	non-UPEC		+			+	+	+		+						+				+		+	+		+
Enterobase	ESC_VA2500AA	WB0665AA	Asia	China	PRJNA608078	SAMN14163418	773	A	O21:H52	+				+	2	ExPEC		+			1	non-UPEC		+			+	+	+		+						+				+		+	+		+
Enterobase	ESC_VA2483AA	WB0682AA	Asia	China	PRJNA608078	SAMN14163401	773	A	H52	+				+	2	ExPEC		+			1	non-UPEC		+			+	+	+		+						+				+		+	+		+
Enterobase	ESC_VA5458AA	WB6732AA	Oceania	Australia	PRJNA565795	SAMN18720412	773	A	O21:H52	+		+		+	3	ExPEC		+			1	non-UPEC		+							+	+									+		+	+		+
Enterobase	ESC_VA5457AA	WB6733AA	Oceania	Australia	PRJNA565795	SAMN18720413	773	A	O21:H52	+		+		+	3	ExPEC		+			1	non-UPEC		+							+	+									+		+	+		+
Enterobase	ESC_MA0925AA	XA1993AA	Africa	Ghana	PRJEB26592	SAMEA4653185	773	A	O21:H52	+				+	2	ExPEC					0	non-UPEC			+						+		+								+								+
Enterobase	ESC_MA6824AA	ZA4359AA	Asia	China			773	A	O21:H52	+				+	2	ExPEC		+			1	non-UPEC						+	+		+						+				+		+	+		+
Enterobase	ESC_WA6117AA	ZB7447AA	Asia	China	PRJNA593695	SAMN21239002	773	A	O21:H52	+				+	2	ExPEC		+			1	non-UPEC						+	+		+						+				+		+	+		+
This study	Y113	Y113	Asia	China	PRJNA679380	SAMN16830770	773	A	O21:H52	+				+	2	ExPEC		+			1	non-UPEC		+			+	+	+		+						+				+		+	+		+
This study	Y166	Y166	Asia	China	PRJNA679380	SAMN16830775	773	A	O21:H52	+			+	+	3	ExPEC		+			1	non-UPEC		+			+				+					+	+				+		+	+
This study	Y191	Y191	Asia	China	PRJNA679380	SAMN16830778	773	A	H52	+				+	2	ExPEC		+			1	non-UPEC		+			+	+	+		+	+					+				+		+	+		+
This study	Y207	Y207	Asia	China	PRJNA679380	SAMN16830780	773	A	H52	+				+	2	ExPEC		+			1	non-UPEC		+					+		+	+									+		+	+		+
This study	Y225	Y225	Asia	China	PRJNA679380	SAMN16830783	773	A	O21:H52	+				+	2	ExPEC					0	non-UPEC		+			+	+	+		+		+			+	+				+	+		+
This study	Y245	Y245	Asia	China	PRJNA679380	SAMN16830789	773	A	O21:H52	+			+	+	3	ExPEC		+			1	non-UPEC					+									+	+				+		+	+
This study	Y355	Y355	Asia	China	PRJNA679380	SAMN16830811	773	A	O21:H52	+			+	+	3	ExPEC		+			1	non-UPEC					+					+				+	+		+		+		+	+			+
This study	Y358	Y358	Asia	China	PRJNA679380	SAMN16830812	773	A	H52	+				+	2	ExPEC		+			1	non-UPEC					+				+						+				+		+	+		+
This study	Y47	Y47	Asia	China	PRJNA679380	SAMN16830822	773	A	O21:H52	+			+	+	3	ExPEC		+			1	non-UPEC									+					+	+	+			+		+	+		+
This study	Y475	Y475	Asia	China	PRJNA679380	SAMN16830824	773	A	H52	+				+	2	ExPEC		+			1	non-UPEC		+			+	+	+		+						+				+		+	+		+
This study	Y480	Y480	Asia	China	PRJNA679380	SAMN16830825	773	A	H52	+				+	2	ExPEC		+			1	non-UPEC		+			+	+	+		+						+				+		+	+		+
This study	Y781	Y781	Asia	China	PRJNA679380	SAMN16830858	773	A	O21:H52	+			+	+	3	ExPEC		+			1	non-UPEC					+				+					+	+				+		+	+		+
This study	Y782	Y782	Asia	China	PRJNA679380	SAMN16830859	773	A	O21:H52	+			+	+	3	ExPEC		+			1	non-UPEC					+				+					+	+	+			+		+	+		+
This study	YN42	YN42	Asia	China	PRJNA679380	SAMN16830869	773	A	O21:H52	+			+	+	3	ExPEC		+			1	non-UPEC										+							+		+		+	+			+
This study	YN75	YN75	Asia	China	PRJNA679380	SAMN16830875	773	A	H52	+				+	2	ExPEC		+			1	non-UPEC		+			+	+	+		+						+				+		+	+		+
[truncated: 34 more columns]
